# Supplementary material for: A Genome-Wide Association Study Identifies Potential Susceptibility Loci for Hirschsprung Disease
Source: PLoS One. 2014 Oct 13;9(10):e110292. doi: 10.1371/journal.pone.0110292 (PMC4195606; doi:10.1371/journal.pone.0110292)
Supplement: Table S9 — Summary statistics for SNPs with association signals (42,447 SNPs, rawP <0.05). (XLSX) [file pone.0110292.s014.xlsx]

## Sheet: Table_S9
No	SNP_ID	Chr.	Position	Allele	MAF (Case)	MAF (Con.)	OR (95% CI)	rawP (before Bonferroni correction)	corrP (after a Bonferroni correction)
1	kgp4676284	10	43610366	G>A	0.15	0.441	0.20 (0.14-0.30)	5.69e-19	4.30881e-13
2	kgp3302846	10	43611708	A>G	0.15	0.441	0.20 (0.14-0.30)	5.69e-19	4.30881e-13
3	kgp11922846	10	43610558	C>T	0.15	0.439	0.21 (0.14-0.31)	1.26e-18	9.54148e-13
4	rs2435357	10	43582056	A>G	0.199187	0.498843	0.23 (0.16-0.33)	1.86e-18	1.4117e-12
5	rs1800861	10	43613843	C>A	0.15	0.435	0.21 (0.14-0.31)	2.3e-18	1.7417e-12
6	rs2505998	10	43570925	A>G	0.199	0.497	0.23 (0.16-0.33)	2.39e-18	1.80985e-12
7	rs2742234	10	43612609	C>T	0.152	0.436	0.21 (0.14-0.32)	3.81e-18	2.88516e-12
8	kgp6315555	10	43672776	G>A	0.159	0.44	0.22 (0.15-0.33)	1.17e-17	8.85994e-12
9	kgp9800160	10	43673731	G>T	0.159	0.44	0.22 (0.15-0.33)	1.17e-17	8.85994e-12
10	kgp810449	10	43610455	T>C	0.179	0.463	0.23 (0.16-0.33)	1.29e-17	9.76865e-12
11	kgp11512176	10	43616751	C>A	0.163	0.444	0.22 (0.15-0.33)	1.38e-17	1.04502e-11
12	kgp2737279	10	43618484	T>C	0.163	0.444	0.22 (0.15-0.33)	1.38e-17	1.04502e-11
13	kgp2737999	10	43621323	C>G	0.163	0.444	0.22 (0.15-0.33)	1.38e-17	1.04502e-11
14	kgp4996192	10	43621712	A>G	0.163	0.444	0.22 (0.15-0.33)	1.38e-17	1.04502e-11
15	rs2075912	10	43622217	T>C	0.163	0.444	0.22 (0.15-0.33)	1.38e-17	1.04502e-11
16	rs2565200	10	43622933	A>G	0.163	0.444	0.22 (0.15-0.33)	1.38e-17	1.04502e-11
17	rs2742241	10	43625223	G>A	0.163	0.444	0.22 (0.15-0.33)	1.38e-17	1.04502e-11
18	kgp4557226	10	43627280	A>G	0.163	0.444	0.22 (0.15-0.33)	1.38e-17	1.04502e-11
19	kgp7595639	10	43633248	A>G	0.163	0.444	0.22 (0.15-0.33)	1.38e-17	1.04502e-11
20	kgp8442950	10	43642173	G>C	0.163	0.444	0.22 (0.15-0.33)	1.38e-17	1.04502e-11
21	kgp12433252	10	43645854	C>T	0.163	0.444	0.22 (0.15-0.33)	1.38e-17	1.04502e-11
22	kgp233482	10	43652445	C>T	0.163	0.444	0.22 (0.15-0.33)	1.38e-17	1.04502e-11
23	kgp11251284	10	43666016	C>T	0.163	0.444	0.22 (0.15-0.33)	1.38e-17	1.04502e-11
24	kgp6523586	10	43666767	G>T	0.163	0.444	0.22 (0.15-0.33)	1.38e-17	1.04502e-11
25	kgp8715300	10	43667398	G>A	0.163	0.444	0.22 (0.15-0.33)	1.38e-17	1.04502e-11
26	kgp3630261	10	43675671	T>C	0.163	0.443	0.22 (0.15-0.33)	1.54e-17	1.16618e-11
27	kgp8739481	10	43750144	A>G	0.154	0.435	0.22 (0.15-0.33)	1.69e-17	1.27977e-11
28	rs2503853	10	43750260	A>G	0.154	0.434	0.23 (0.15-0.33)	2.46e-17	1.86286e-11
29	kgp4803861	10	43631698	C>T	0.163	0.44	0.23 (0.16-0.34)	3.65e-17	2.764e-11
30	rs1059484	10	43679800	T>G	0.167	0.444	0.23 (0.16-0.34)	4.22e-17	3.19564e-11
31	kgp9978043	10	43681251	G>T	0.167	0.444	0.23 (0.16-0.34)	4.22e-17	3.19564e-11
32	kgp8585205	10	43683600	C>T	0.167	0.444	0.23 (0.16-0.34)	4.22e-17	3.19564e-11
33	kgp4319760	10	43686026	T>C	0.167	0.444	0.23 (0.16-0.34)	4.22e-17	3.19564e-11
34	rs1254967	10	43690391	A>G	0.167	0.444	0.23 (0.16-0.34)	4.22e-17	3.19564e-11
35	kgp8707302	10	43665750	A>G	0.164	0.441	0.23 (0.16-0.34)	5.96e-17	4.51327e-11
36	rs2435344	10	43585874	T>C	0.211	0.497	0.25 (0.18-0.36)	9.3e-17	7.04252e-11
37	rs1254968	10	43691691	T>C	0.171	0.444	0.24 (0.16-0.35)	1.27e-16	9.6172e-11
38	kgp5204826	10	43696086	T>C	0.171	0.444	0.24 (0.16-0.35)	1.27e-16	9.6172e-11
39	kgp3164219	10	43696992	A>G	0.171	0.444	0.24 (0.16-0.35)	1.27e-16	9.6172e-11
40	kgp2195243	10	43699657	T>C	0.171	0.444	0.24 (0.16-0.35)	1.27e-16	9.6172e-11
41	kgp9612770	10	43700979	G>C	0.171	0.444	0.24 (0.16-0.35)	1.27e-16	9.6172e-11
42	kgp11141237	10	43702143	T>C	0.171	0.444	0.24 (0.16-0.35)	1.27e-16	9.6172e-11
43	rs10793424	10	43717116	T>G	0.171	0.44	0.24 (0.16-0.35)	2.84e-16	2.15062e-10
44	kgp12114442	10	43708998	A>G	0.171	0.441	0.24 (0.17-0.35)	2.94e-16	2.22634e-10
45	kgp8341102	10	43711436	T>G	0.171	0.441	0.24 (0.17-0.35)	2.94e-16	2.22634e-10
46	kgp12313493	10	43712095	T>C	0.171	0.44	0.24 (0.17-0.35)	3.29e-16	2.49139e-10
47	kgp8985829	10	43721462	T>C	0.171	0.44	0.24 (0.17-0.35)	3.29e-16	2.49139e-10
48	kgp6617800	10	43734306	G>T	0.171	0.44	0.24 (0.17-0.35)	3.29e-16	2.49139e-10
49	kgp10130865	10	43734775	C>T	0.171	0.44	0.24 (0.17-0.35)	3.29e-16	2.49139e-10
50	kgp2219681	10	43737767	A>C	0.171	0.44	0.24 (0.17-0.35)	3.29e-16	2.49139e-10
51	kgp4223328	10	43744583	A>G	0.171	0.44	0.24 (0.17-0.35)	3.29e-16	2.49139e-10
52	kgp11480513	10	43744983	C>T	0.171	0.44	0.24 (0.17-0.35)	3.29e-16	2.49139e-10
53	rs10793426	10	43745280	A>G	0.171	0.44	0.24 (0.17-0.35)	3.29e-16	2.49139e-10
54	kgp12548077	10	43718613	G>A	0.171	0.439	0.24 (0.17-0.35)	3.67e-16	2.77914e-10
55	kgp8939530	10	43728780	G>A	0.171	0.439	0.24 (0.17-0.35)	3.67e-16	2.77914e-10
56	kgp7272806	10	43740508	C>T	0.171	0.439	0.24 (0.17-0.35)	3.67e-16	2.77914e-10
57	kgp1567908	10	43716739	A>G	0.171	0.439	0.24 (0.17-0.36)	4.08e-16	3.08962e-10
58	kgp5676435	10	43686552	C>T	0.175	0.444	0.25 (0.17-0.36)	6.09e-16	4.61171e-10
59	rs7093409	10	43740067	G>A	0.171	0.436	0.25 (0.17-0.36)	7.53e-16	5.70217e-10
60	kgp11752760	10	43717423	T>C	0.175	0.439	0.25 (0.17-0.36)	1.18e-15	8.93567e-10
61	rs2505532	10	43594545	G>A	0.13	0.373	0.23 (0.15-0.35)	4.65e-15	3.52126e-09
62	kgp1168258	10	43733531	G>C	0.187	0.447	0.27 (0.19-0.39)	8.27e-15	6.26254e-09
63	kgp12295407	10	43744860	C>G	0.15	0.391	0.25 (0.17-0.37)	2.48e-14	1.878e-08
64	rs2472740	10	43598647	C>T	0.138	0.375	0.24 (0.16-0.37)	2.93e-14	2.21877e-08
65	rs2505535	10	43593043	T>C	0.236	0.5	0.30 (0.21-0.42)	3.03e-14	2.2945e-08
66	rs2251674	10	43605392	G>A	0.24	0.502	0.30 (0.21-0.42)	5.69e-14	4.30881e-08
67	kgp2984726	10	43748800	G>C	0.15	0.388	0.26 (0.17-0.38)	6.58e-14	4.98277e-08
68	kgp7241473	10	43648221	G>T	0.146	0.372	0.25 (0.17-0.37)	1.15e-13	8.70849e-08
69	rs2505513	10	43633537	G>C	0.146	0.37	0.25 (0.17-0.37)	1.43e-13	1.08288e-07
70	rs2505999	10	43571447	C>T	0.073	0.267	0.19 (0.11-0.32)	2.52e-13	1.9083e-07
71	rs2506010	10	43573558	C>T	0.073	0.267	0.19 (0.11-0.32)	2.52e-13	1.9083e-07
72	rs2503865	10	43659536	G>A	0.15	0.37	0.26 (0.17-0.38)	3.74e-13	2.83215e-07
73	rs2506021	10	43584148	C>T	0.081	0.275	0.20 (0.12-0.34)	5.13e-13	3.88474e-07
74	rs1272142	10	43695484	C>A	0.154	0.37	0.27 (0.18-0.40)	1.07e-12	8.10268e-07
75	kgp171054	10	43704637	G>C	0.154	0.37	0.27 (0.18-0.40)	1.07e-12	8.10268e-07
76	kgp2929698	10	43611865	T>C	0.093	0.284	0.22 (0.14-0.36)	2.42e-12	1.83257e-06
77	kgp6416882	10	43617104	A>G	0.093	0.284	0.22 (0.14-0.36)	2.42e-12	1.83257e-06
78	kgp2350154	10	43620551	G>A	0.093	0.284	0.22 (0.14-0.36)	2.42e-12	1.83257e-06
79	rs2505556	10	43666623	A>G	0.093	0.284	0.22 (0.14-0.36)	2.42e-12	1.83257e-06
80	kgp3678211	10	43682162	T>C	0.093	0.284	0.22 (0.14-0.36)	2.42e-12	1.83257e-06
81	kgp8884660	10	43682421	T>C	0.093	0.284	0.22 (0.14-0.36)	2.42e-12	1.83257e-06
82	kgp777042	10	43685831	T>C	0.093	0.284	0.22 (0.14-0.36)	2.42e-12	1.83257e-06
83	kgp1938701	10	43652512	C>G	0.094	0.284	0.22 (0.14-0.36)	3.59e-12	2.71856e-06
84	rs12241923	10	43713047	C>T	0.154	0.362	0.27 (0.18-0.41)	4.94e-12	3.74086e-06
85	rs7915431	10	43721481	G>T	0.098	0.28	0.24 (0.15-0.38)	1.58e-11	1.19647e-05
86	kgp9442037	10	43718513	T>C	0.098	0.279	0.24 (0.15-0.38)	2.1e-11	1.59025e-05
87	rs2460557	10	43752285	G>T	0.179	0.403	0.34 (0.24-0.48)	4.75e-11	3.59698e-05
88	kgp4404044	10	43752644	G>A	0.179	0.403	0.34 (0.24-0.48)	4.75e-11	3.59698e-05
89	kgp696477	10	43753532	T>C	0.179	0.403	0.34 (0.24-0.48)	4.75e-11	3.59698e-05
90	kgp2945005	10	43754979	A>G	0.179	0.403	0.34 (0.24-0.48)	4.75e-11	3.59698e-05
91	kgp3187399	10	43755095	T>G	0.179	0.403	0.34 (0.24-0.48)	4.75e-11	3.59698e-05
92	kgp62679	10	43755506	C>T	0.179	0.403	0.34 (0.24-0.48)	4.75e-11	3.59698e-05
93	kgp7202919	10	43756440	T>C	0.179	0.403	0.34 (0.24-0.48)	4.75e-11	3.59698e-05
94	rs1879307	10	43757943	A>G	0.187	0.403	0.35 (0.25-0.50)	2.5e-10	0.000189315
95	kgp2469974	10	43761347	A>G	0.187	0.403	0.35 (0.25-0.50)	2.5e-10	0.000189315
96	kgp9027175	10	43752161	T>C	0.191	0.405	0.36 (0.25-0.51)	3.89e-10	0.000294574
97	rs2503845	10	43730473	A>C	0.134	0.315	0.30 (0.20-0.46)	5.6e-10	0.000424066
98	rs1864402	10	43605860	A>C	0.303	0.524	0.39 (0.28-0.53)	5.72e-10	0.000433153
99	kgp4768713	10	43729484	A>G	0.134	0.314	0.30 (0.20-0.46)	6.15e-10	0.000465715
100	kgp4570214	10	43748422	C>T	0.077	0.233	0.25 (0.15-0.41)	1.04e-09	0.00078755
101	rs2460554	10	43746702	G>A	0.077	0.23	0.25 (0.15-0.42)	1.75e-09	0.0013252
102	kgp926398	10	43732950	G>A	0.077	0.229	0.25 (0.15-0.42)	1.89e-09	0.00143122
103	kgp422416	10	43745454	G>T	0.078	0.23	0.25 (0.15-0.42)	2.37e-09	0.00179471
104	rs17158508	10	43590280	G>A	0.053	0.19	0.21 (0.12-0.39)	3.05e-09	0.00230964
105	kgp3994811	10	43615505	G>A	0.065	0.206	0.24 (0.14-0.42)	6.37e-09	0.00482375
106	kgp4698132	10	43615908	C>T	0.065	0.206	0.24 (0.14-0.42)	6.37e-09	0.00482375
107	rs17028	10	43623812	C>T	0.065	0.206	0.24 (0.14-0.42)	6.37e-09	0.00482375
108	rs2435355	10	43624833	T>C	0.065	0.206	0.24 (0.14-0.42)	6.37e-09	0.00482375
109	kgp12034474	10	43642810	C>T	0.065	0.206	0.24 (0.14-0.42)	6.37e-09	0.00482375
110	kgp9972222	10	43643466	A>G	0.065	0.206	0.24 (0.14-0.42)	6.37e-09	0.00482375
111	kgp5991790	10	43643689	C>T	0.065	0.206	0.24 (0.14-0.42)	6.37e-09	0.00482375
112	kgp11610272	10	43644824	C>T	0.065	0.206	0.24 (0.14-0.42)	6.37e-09	0.00482375
113	kgp1272647	10	43654558	T>C	0.065	0.206	0.24 (0.14-0.42)	6.37e-09	0.00482375
114	kgp10939661	10	43663327	A>T	0.065	0.206	0.24 (0.14-0.42)	6.37e-09	0.00482375
115	kgp2255545	10	43682990	T>C	0.065	0.206	0.24 (0.14-0.42)	6.37e-09	0.00482375
116	rs12752277	1	242955437	C>T	0.415	0.277	3.92 (2.36-6.51)	6.54e-09	0.00495248
117	rs2809867	1	242956230	G>A	0.415	0.277	3.92 (2.36-6.51)	6.54e-09	0.00495248
118	rs36019094	5	40237374	C>A	0.415	0.277	3.92 (2.36-6.51)	6.54e-09	0.00495248
119	rs35198051	11	70845204	G>A	0.415	0.277	3.92 (2.36-6.51)	6.54e-09	0.00495248
120	rs12739262	1	202391743	C>T	0.415	0.277	3.92 (2.36-6.50)	6.83e-09	0.00517209
121	rs1879302	10	43754308	T>C	0.093	0.238	0.30 (0.19-0.48)	3.23e-08	0.0244595
122	kgp10193426	10	43760783	A>G	0.093	0.238	0.30 (0.19-0.48)	3.23e-08	0.0244595
123	kgp10078076	10	43766857	T>C	0.093	0.237	0.30 (0.19-0.49)	4.1e-08	0.0310477
124	kgp9690877	10	43765485	A>C	0.093	0.235	0.30 (0.19-0.49)	5.63e-08	0.0426337
125	rs7005606	8	32401501	T>G	0.394	0.227	2.24 (1.64-3.07)	3.23e-07	NS
126	kgp5649946	10	43755579	A>G	0.085	0.2	0.34 (0.21-0.56)	3.23e-06	NS
127	kgp10701746	10	43766143	C>T	0.085	0.197	0.34 (0.21-0.57)	4.35e-06	NS
128	rs4733130	8	32406994	T>C	0.366	0.219	2.09 (1.52-2.87)	4.86e-06	NS
129	rs834997	1	100111956	T>C	0.057	0.001	12.29 (1.90-79.31)	5e-06	NS
130	rs11208308	1	64340452	T>C	0.176	0.073	2.78 (1.80-4.29)	5.12e-06	NS
131	rs6074578	20	191797	G>T	0.549	0.389	1.96 (1.45-2.63)	6.5e-06	NS
132	rs2503872	10	43793625	G>A	0.167	0.308	0.45 (0.31-0.65)	6.54e-06	NS
133	rs1426206	15	26888344	A>G	0.163	0.066	2.83 (1.81-4.43)	7.91e-06	NS
134	rs2279293	15	61057357	G>C	0.26	0.135	2.25 (1.58-3.21)	8.38e-06	NS
135	kgp21583557	10	43722382	T>C	0.016	0.088	0.17 (0.06-0.46)	8.41e-06	NS
136	rs11072060	15	69280089	G>A	0.02	0.097	0.19 (0.08-0.48)	8.55e-06	NS
137	rs1351544	15	61042867	G>T	0.354	0.213	2.05 (1.49-2.82)	9.49e-06	NS
138	rs8025324	15	61043378	G>A	0.354	0.213	2.05 (1.49-2.82)	9.49e-06	NS
139	rs2880494	22	27882282	C>A	0.26	0.139	2.28 (1.59-3.27)	9.92e-06	NS
140	rs188432	5	168502208	T>G	0.362	0.516	0.51 (0.38-0.70)	1.08e-05	NS
141	rs11072062	15	69287571	G>A	0.02	0.096	0.20 (0.08-0.49)	1.08e-05	NS
142	rs2503870	10	43796180	G>A	0.126	0.255	0.43 (0.29-0.65)	1.14e-05	NS
143	rs10989208	9	103433868	G>T	0.083	0.01	4.00 (2.01-7.96)	1.31e-05	NS
144	rs11644025	16	62491970	A>G	0.171	0.074	2.69 (1.74-4.17)	1.34e-05	NS
145	kgp10536814	10	43741039	G>A	0.037	0.126	0.28 (0.14-0.55)	1.35e-05	NS
146	kgp607144	10	43732129	T>C	0.037	0.126	0.28 (0.14-0.55)	1.41e-05	NS
147	rs2503857	10	43769560	C>T	0.089	0.197	0.37 (0.23-0.61)	1.42e-05	NS
148	rs9920560	15	61047930	C>A	0.358	0.219	1.99 (1.45-2.72)	1.74e-05	NS
149	rs2503850	10	43731521	G>A	0.037	0.125	0.28 (0.14-0.56)	1.75e-05	NS
150	rs12582044	12	118123090	G>A	0.045	0.133	0.29 (0.15-0.56)	1.75e-05	NS
151	rs7183955	15	61049569	A>C	0.358	0.22	1.98 (1.45-2.72)	1.88e-05	NS
152	rs6996957	8	32306984	T>C	0.382	0.243	1.97 (1.44-2.69)	1.97e-05	NS
153	rs12667992	7	91345077	G>A	0.394	0.25	1.92 (1.42-2.59)	2.03e-05	NS
154	rs11615794	12	17397362	G>A	0.037	0.002	16.97 (3.62-79.66)	2.03e-05	NS
155	rs438866	15	69315443	G>A	0.02	0.093	0.20 (0.08-0.51)	2.19e-05	NS
156	rs754185	15	26887879	G>A	0.134	0.049	2.87 (1.77-4.63)	2.25e-05	NS
157	rs6509940	19	55883879	T>C	0.439	0.293	1.89 (1.40-2.54)	2.4e-05	NS
158	rs4455360	3	155078062	C>A	0.126	0.046	3.06 (1.84-5.09)	2.42e-05	NS
159	rs227418	14	70459712	C>T	0.126	0.046	3.06 (1.84-5.09)	2.42e-05	NS
160	rs2028120	15	80528455	G>A	0.528	0.377	1.85 (1.38-2.47)	2.62e-05	NS
161	rs10519067	15	61068347	G>A	0.256	0.14	2.18 (1.52-3.12)	2.65e-05	NS
162	rs6078500	20	182013	T>C	0.549	0.398	1.85 (1.38-2.48)	2.69e-05	NS
163	rs6033398	20	183222	C>T	0.541	0.391	1.84 (1.38-2.46)	3.09e-05	NS
164	rs754186	15	26887814	C>T	0.142	0.056	2.73 (1.72-4.34)	3.12e-05	NS
165	rs2668063	5	168510452	T>G	0.329	0.47	0.52 (0.38-0.71)	3.2e-05	NS
166	rs16888751	8	39956020	A>G	0.016	0.083	0.19 (0.07-0.52)	3.22e-05	NS
167	rs1602283	6	168542557	C>A	0.053	0.145	0.33 (0.18-0.60)	3.32e-05	NS
168	rs704192	12	22015114	C>T	0.39	0.251	1.90 (1.40-2.57)	3.38e-05	NS
169	rs34654410	2	45641314	T>C	0.211	0.106	2.30 (1.56-3.38)	3.41e-05	NS
170	rs2351100	2	6396424	T>C	0.289	0.161	1.98 (1.44-2.73)	3.55e-05	NS
171	rs7074107	10	2189971	G>A	0.11	0.036	3.18 (1.85-5.46)	3.58e-05	NS
172	rs11126770	2	80770849	G>T	0.171	0.078	2.51 (1.63-3.86)	3.76e-05	NS
173	rs1912672	6	165276034	G>A	0.516	0.371	1.84 (1.37-2.48)	3.93e-05	NS
174	rs12536551	7	5414602	G>A	0.126	0.243	0.45 (0.30-0.68)	3.94e-05	NS
175	rs6702066	1	29711271	C>T	0.573	0.421	1.80 (1.35-2.39)	3.97e-05	NS
176	rs7953077	12	125590262	C>T	0.28	0.419	0.52 (0.38-0.72)	4.16e-05	NS
177	kgp4524226	10	43706976	G>C	0.467	0.318	1.80 (1.35-2.38)	4.21e-05	NS
178	rs9837215	3	123473110	T>C	0.138	0.057	2.80 (1.73-4.54)	4.28e-05	NS
179	rs6033356	20	181638	C>T	0.537	0.39	1.82 (1.36-2.44)	4.38e-05	NS
180	rs1167512	16	57089130	G>T	0.201	0.331	0.50 (0.35-0.71)	4.46e-05	NS
181	rs16930842	8	64992908	T>C	0.081	0.182	0.39 (0.24-0.64)	4.54e-05	NS
182	rs11159353	14	20667084	G>A	0.439	0.297	1.84 (1.37-2.47)	4.71e-05	NS
183	rs9481245	6	112581415	A>G	0.122	0.24	0.46 (0.30-0.69)	4.73e-05	NS
184	rs4539660	17	17323260	C>T	0.045	0.132	0.32 (0.17-0.61)	4.8e-05	NS
185	rs12572318	10	43483490	T>C	0.065	0.157	0.36 (0.21-0.62)	4.81e-05	NS
186	rs704191	12	22015022	G>A	0.39	0.253	1.87 (1.38-2.52)	4.84e-05	NS
187	kgp12427163	10	43744621	C>T	0.016	0.078	0.18 (0.07-0.51)	4.98e-05	NS
188	rs7307700	12	125588197	G>A	0.374	0.516	0.54 (0.40-0.73)	5.08e-05	NS
189	rs11760227	7	155184295	A>G	0.577	0.432	1.81 (1.35-2.42)	5.27e-05	NS
190	rs4642269	4	122222233	G>A	0.362	0.228	1.88 (1.38-2.55)	5.3e-05	NS
191	rs719432	8	117108768	T>G	0.37	0.51	0.54 (0.40-0.73)	5.48e-05	NS
192	rs980909	6	168548496	G>A	0.049	0.135	0.33 (0.18-0.61)	5.49e-05	NS
193	rs6719211	2	45617101	T>G	0.207	0.106	2.27 (1.53-3.35)	5.58e-05	NS
194	rs7012396	8	4804768	G>T	0.106	0.035	3.13 (1.81-5.42)	5.7e-05	NS
195	rs6842325	4	115666436	T>C	0.093	0.196	0.41 (0.26-0.66)	5.79e-05	NS
196	rs7119546	11	34256977	T>C	0.008	0.061	0.12 (0.03-0.51)	5.8e-05	NS
197	rs8066795	17	32969075	G>A	0.114	0.226	0.45 (0.29-0.68)	5.81e-05	NS
198	rs731091	18	74817368	G>T	0.362	0.231	1.90 (1.39-2.59)	5.83e-05	NS
199	rs1789079	18	74838659	A>G	0.378	0.524	0.56 (0.42-0.75)	6e-05	NS
200	rs6936556	6	165287626	G>A	0.407	0.269	1.83 (1.36-2.46)	6.05e-05	NS
201	rs4299518	3	45809273	T>C	0.004	0.053	0.08 (0.01-0.57)	6.34e-05	NS
202	rs4148669	12	22024093	A>C	0.386	0.253	1.87 (1.37-2.53)	6.42e-05	NS
203	rs11648064	16	13053951	C>T	0.094	0.028	3.35 (1.86-6.03)	6.44e-05	NS
204	rs7575946	2	3754240	A>G	0.488	0.345	1.79 (1.34-2.39)	6.5e-05	NS
205	rs12284962	11	44077227	G>A	0.041	0.121	0.31 (0.16-0.60)	6.55e-05	NS
206	rs1385133	4	79231933	C>T	0.423	0.292	1.88 (1.37-2.57)	6.82e-05	NS
207	rs618670	18	76086727	A>G	0.484	0.344	1.80 (1.35-2.42)	7.02e-05	NS
208	rs1559631	2	53416255	T>C	0.172	0.081	2.42 (1.58-3.71)	7.03e-05	NS
209	rs2028406	2	164472105	G>A	0.089	0.186	0.40 (0.25-0.65)	7.05e-05	NS
210	rs12411572	10	54225116	T>G	0.065	0.155	0.37 (0.21-0.63)	7.06e-05	NS
211	rs1596605	7	153051073	G>A	0.272	0.406	0.53 (0.38-0.73)	7.08e-05	NS
212	rs4781356	16	13041940	C>A	0.093	0.028	3.32 (1.84-5.98)	7.19e-05	NS
213	rs16897840	5	67733541	G>T	0.016	0.078	0.19 (0.07-0.54)	7.2e-05	NS
214	rs3006399	10	44002994	G>T	0.016	0.081	0.20 (0.07-0.56)	7.35e-05	NS
215	rs2605488	10	67291230	G>T	0.004	0.05	0.07 (0.01-0.55)	7.35e-05	NS
216	rs1077421	15	44236115	C>T	0.102	0.205	0.43 (0.27-0.67)	7.35e-05	NS
217	rs7178452	15	44242039	G>T	0.102	0.205	0.43 (0.27-0.67)	7.35e-05	NS
218	rs3000905	1	12823397	G>A	0.138	0.058	2.67 (1.66-4.29)	7.41e-05	NS
219	rs921229	2	6392335	C>T	0.289	0.165	1.91 (1.39-2.62)	7.42e-05	NS
220	rs13413588	2	88698321	A>G	0.22	0.117	2.18 (1.49-3.18)	7.5e-05	NS
221	rs7276171	21	34463638	A>G	0.459	0.323	1.82 (1.35-2.45)	7.5e-05	NS
222	rs10130486	14	70483276	A>G	0.139	0.057	2.60 (1.64-4.15)	7.53e-05	NS
223	rs7139944	13	40885426	A>G	0.382	0.251	1.86 (1.37-2.52)	7.57e-05	NS
224	rs9317723	13	69315335	G>A	0.602	0.459	1.79 (1.33-2.40)	7.67e-05	NS
225	rs1992208	12	104243221	T>G	0.252	0.385	0.53 (0.38-0.74)	7.79e-05	NS
226	rs6531617	4	38228570	G>A	0.037	0.003	11.29 (3.01-42.38)	7.98e-05	NS
227	kgp21869184	10	43747069	G>A	0.016	0.075	0.19 (0.07-0.53)	7.98e-05	NS
228	rs12876893	13	31402831	A>G	0.549	0.413	1.83 (1.35-2.49)	8.06e-05	NS
229	rs423403	19	53138444	A>C	0.357	0.499	0.56 (0.42-0.75)	8.38e-05	NS
230	rs17439947	12	17378364	C>A	0.033	0.002	14.96 (3.13-71.40)	8.42e-05	NS
231	rs17440157	12	17386127	C>T	0.033	0.002	14.96 (3.13-71.40)	8.42e-05	NS
232	rs17380877	12	17386358	T>C	0.033	0.002	14.96 (3.13-71.40)	8.42e-05	NS
233	rs1986022	4	122197904	C>T	0.305	0.186	1.95 (1.40-2.72)	8.56e-05	NS
234	rs17051336	4	122203163	G>A	0.305	0.186	1.95 (1.40-2.72)	8.56e-05	NS
235	rs17163078	5	129024984	A>G	0.093	0.024	3.07 (1.74-5.39)	8.57e-05	NS
236	rs6496307	15	86601476	T>C	0.098	0.2	0.43 (0.27-0.68)	8.63e-05	NS
237	rs9405232	6	4373213	G>A	0.354	0.493	0.56 (0.41-0.75)	8.92e-05	NS
238	rs6542592	2	121155187	C>T	0.037	0.111	0.30 (0.15-0.60)	9.32e-05	NS
239	rs1316359	3	118604385	G>A	0.26	0.147	1.99 (1.41-2.80)	9.58e-05	NS
240	rs2411351	14	66171541	A>G	0.106	0.208	0.44 (0.28-0.68)	9.7e-05	NS
241	rs1660800	10	54236651	T>C	0.118	0.221	0.44 (0.29-0.69)	9.75e-05	NS
242	kgp9351311	10	43689452	T>C	0.016	0.074	0.19 (0.07-0.54)	9.76e-05	NS
243	rs11238505	10	43794257	C>T	0.573	0.433	1.77 (1.32-2.37)	9.76e-05	NS
244	rs3770241	2	45621627	A>G	0.203	0.105	2.19 (1.49-3.24)	9.85e-05	NS
245	rs11809649	1	12808591	A>G	0.138	0.059	2.61 (1.63-4.20)	9.9e-05	NS
246	rs10864582	1	12814048	A>G	0.138	0.059	2.61 (1.63-4.20)	9.9e-05	NS
247	kgp2362052	17	79424516	G>A	0.606	0.469	1.79 (1.33-2.42)	0.000100654	NS
248	kgp292920	10	43696279	A>G	0.016	0.074	0.19 (0.07-0.54)	0.000100725	NS
249	kgp1338931	10	43748569	C>T	0.016	0.074	0.19 (0.07-0.54)	0.000100725	NS
250	rs3026713	10	43562479	C>T	0.057	0.14	0.35 (0.20-0.63)	0.000101964	NS
251	rs6935785	6	132788323	A>C	0.069	0.157	0.38 (0.22-0.65)	0.000102223	NS
252	rs9321346	6	132794904	A>G	0.069	0.157	0.38 (0.22-0.65)	0.000102223	NS
253	rs11872936	18	7352783	C>T	0.016	0.078	0.20 (0.07-0.56)	0.000102839	NS
254	rs11001909	10	54166187	G>A	0.114	0.219	0.45 (0.29-0.69)	0.000106203	NS
255	rs10445976	2	95676438	C>T	0.374	0.244	1.82 (1.34-2.45)	0.000107852	NS
256	rs7875833	9	16941006	T>G	0.159	0.073	2.41 (1.56-3.74)	0.000108559	NS
257	rs1538586	9	16942000	T>G	0.159	0.073	2.41 (1.56-3.74)	0.000108559	NS
258	rs1047920	20	48605107	C>T	0.098	0.034	3.21 (1.80-5.71)	0.000108961	NS
259	rs10852880	17	6297942	G>A	0.224	0.127	2.22 (1.49-3.30)	0.000109298	NS
260	rs12380394	9	2323909	G>T	0.529	0.386	1.74 (1.31-2.31)	0.000111392	NS
261	rs1034538	9	73442724	A>G	0.524	0.384	1.75 (1.31-2.33)	0.000111472	NS
262	rs1008183	15	44224147	G>C	0.102	0.201	0.43 (0.28-0.69)	0.000113591	NS
263	rs1438902	2	88673594	G>A	0.252	0.145	2.03 (1.42-2.90)	0.000114869	NS
264	rs9519177	13	104562936	C>T	0.049	0.133	0.35 (0.19-0.65)	0.000115469	NS
265	rs3823778	7	77821780	T>C	0.581	0.444	1.77 (1.32-2.38)	0.00011765	NS
266	rs16930897	8	65072359	A>G	0.085	0.181	0.42 (0.26-0.68)	0.00011864	NS
267	rs9997417	4	122181277	G>T	0.346	0.221	1.85 (1.35-2.52)	0.000119277	NS
268	rs12426674	12	114433636	A>G	0.183	0.09	2.24 (1.50-3.36)	0.000119349	NS
269	rs2320181	4	163703018	C>T	0.199	0.103	2.18 (1.48-3.22)	0.000120409	NS
270	rs1012531	19	53118278	A>C	0.378	0.521	0.58 (0.43-0.77)	0.000120905	NS
271	rs1012532	19	53118554	T>C	0.378	0.521	0.58 (0.43-0.77)	0.000120905	NS
272	rs2255794	12	104245939	A>G	0.252	0.381	0.54 (0.39-0.75)	0.000121171	NS
273	rs11637671	15	61065607	A>G	0.26	0.15	1.99 (1.41-2.81)	0.00012281	NS
274	rs11690079	2	88742338	G>A	0.24	0.138	2.09 (1.44-3.04)	0.000122876	NS
275	rs7045373	9	19952328	T>C	0.199	0.324	0.53 (0.37-0.74)	0.000123799	NS
276	rs13159721	5	136109982	G>T	0.081	0.173	0.40 (0.24-0.67)	0.000123912	NS
277	rs1590767	13	23814639	T>C	0.516	0.38	1.76 (1.31-2.36)	0.000124329	NS
278	kgp21589338	10	43713590	G>A	0.016	0.073	0.20 (0.07-0.55)	0.000127017	NS
279	rs10953051	7	91325649	T>C	0.337	0.215	1.86 (1.35-2.54)	0.000128476	NS
280	rs6793439	3	71952337	A>G	0.199	0.104	2.19 (1.47-3.24)	0.000128969	NS
281	rs6782480	3	71952517	C>A	0.199	0.104	2.19 (1.47-3.24)	0.000128969	NS
282	rs7591600	2	88683767	G>A	0.26	0.152	1.99 (1.40-2.82)	0.000131347	NS
283	rs10838269	11	44378010	C>T	0.167	0.081	2.37 (1.54-3.65)	0.000132165	NS
284	rs16879722	7	37888118	T>C	0.057	0.141	0.37 (0.21-0.65)	0.00013217	NS
285	rs1995530	3	143564166	T>C	0.012	0.065	0.17 (0.05-0.55)	0.000136857	NS
286	rs7434217	3	143572108	T>C	0.012	0.065	0.17 (0.05-0.55)	0.000136857	NS
287	rs6780027	3	143574386	G>A	0.012	0.065	0.17 (0.05-0.55)	0.000136857	NS
288	rs6768702	3	143574439	C>T	0.012	0.065	0.17 (0.05-0.55)	0.000136857	NS
289	rs17650312	7	54962084	T>C	0.012	0.065	0.17 (0.05-0.55)	0.000136857	NS
290	rs11635039	15	44242863	C>T	0.15	0.263	0.49 (0.33-0.72)	0.000139847	NS
291	rs4915931	1	64309093	G>A	0.073	0.021	3.94 (1.98-7.84)	0.000139905	NS
292	rs11208306	1	64320736	G>A	0.073	0.021	3.94 (1.98-7.84)	0.000139905	NS
293	rs4833711	4	122193376	C>T	0.303	0.188	1.92 (1.37-2.67)	0.000140039	NS
294	rs9942541	6	39124682	C>T	0.02	0.082	0.23 (0.09-0.58)	0.000141784	NS
295	rs2438388	12	104241978	G>T	0.244	0.371	0.54 (0.39-0.75)	0.000143034	NS
296	rs6929998	6	165242243	T>C	0.582	0.445	1.75 (1.31-2.35)	0.000145528	NS
297	rs1441114	10	54174019	C>A	0.122	0.226	0.46 (0.30-0.71)	0.000145948	NS
298	rs11001943	10	54175591	G>A	0.122	0.226	0.46 (0.30-0.71)	0.000145948	NS
299	rs12241225	10	54186985	G>A	0.122	0.226	0.46 (0.30-0.71)	0.000145948	NS
300	rs7160062	14	65691545	A>G	0.287	0.175	1.93 (1.38-2.72)	0.000153066	NS
301	rs17153550	8	8403633	G>A	0.435	0.304	1.77 (1.32-2.38)	0.000153168	NS
302	rs646708	9	136612426	C>T	0.126	0.231	0.47 (0.31-0.71)	0.000153785	NS
303	rs6688343	1	4231757	T>C	0.236	0.362	0.54 (0.39-0.76)	0.000159694	NS
304	rs1352075	11	69457293	T>C	0.114	0.216	0.46 (0.30-0.71)	0.000160953	NS
305	rs10221815	2	88697965	A>G	0.252	0.147	2.00 (1.40-2.85)	0.000163346	NS
306	rs17153627	8	8408050	G>T	0.439	0.309	1.77 (1.31-2.38)	0.000163408	NS
307	rs6564250	16	73309030	T>G	0.089	0.183	0.43 (0.27-0.69)	0.000165617	NS
308	rs10838271	11	44384928	C>T	0.167	0.082	2.33 (1.51-3.59)	0.000168099	NS
309	rs6720683	2	652797	A>G	0.52	0.385	1.73 (1.30-2.32)	0.000168827	NS
310	rs856118	1	158899720	T>G	0.02	0.079	0.23 (0.09-0.58)	0.000168855	NS
311	rs856119	1	158899747	T>G	0.02	0.079	0.23 (0.09-0.58)	0.000168855	NS
312	rs4868247	5	172682985	A>G	0.138	0.249	0.49 (0.33-0.73)	0.000169393	NS
313	kgp21676500	10	43691390	C>A	0.358	0.237	1.83 (1.34-2.50)	0.000171162	NS
314	rs7067682	10	43416861	T>C	0.098	0.194	0.44 (0.28-0.70)	0.000171213	NS
315	kgp253940	10	43758455	T>C	0.102	0.203	0.46 (0.29-0.71)	0.00017282	NS
316	rs1891470	6	112596456	T>C	0.089	0.183	0.43 (0.27-0.69)	0.000175397	NS
317	rs8053394	16	87149034	A>G	0.301	0.19	1.92 (1.37-2.69)	0.000178439	NS
318	rs157093	20	56252956	C>T	0.179	0.089	2.20 (1.47-3.31)	0.000179754	NS
319	rs9988443	1	4216165	G>A	0.207	0.329	0.53 (0.38-0.75)	0.000179806	NS
320	rs10220056	13	28003781	T>G	0.256	0.149	1.96 (1.38-2.77)	0.000179897	NS
321	rs7669	13	28009851	G>A	0.256	0.149	1.96 (1.38-2.77)	0.000179897	NS
322	rs3807950	7	20440465	A>G	0.496	0.362	1.73 (1.30-2.31)	0.00017998	NS
323	rs556577	6	145421935	C>T	0.354	0.228	1.78 (1.32-2.40)	0.000180484	NS
324	rs686193	6	145422362	T>C	0.354	0.228	1.78 (1.32-2.40)	0.000180484	NS
325	rs2867918	4	76509634	G>A	0.016	0.073	0.21 (0.07-0.58)	0.000180654	NS
326	rs13123545	4	76535466	C>T	0.016	0.073	0.21 (0.07-0.58)	0.000180654	NS
327	rs11024586	11	18276336	A>G	0.041	0.006	7.54 (2.53-22.50)	0.000182897	NS
328	rs2909662	18	62108679	G>T	0.199	0.321	0.53 (0.38-0.75)	0.000183424	NS
329	rs2151532	6	132274730	T>C	0.37	0.248	1.81 (1.33-2.46)	0.000184298	NS
330	rs3748460	20	35507558	G>A	0.004	0.047	0.09 (0.01-0.63)	0.000184452	NS
331	rs10445755	2	164473446	G>A	0.02	0.08	0.23 (0.09-0.59)	0.000187534	NS
332	rs9625241	22	27870265	A>G	0.244	0.141	2.00 (1.40-2.87)	0.000188216	NS
333	rs2722033	3	114150334	A>G	0.236	0.135	2.03 (1.41-2.93)	0.000192357	NS
334	rs329543	11	29457761	T>G	0.321	0.451	0.57 (0.42-0.77)	0.000192628	NS
335	rs10192914	2	80795887	G>A	0.199	0.106	2.14 (1.44-3.17)	0.000194991	NS
336	kgp21864985	10	43631465	A>C	0.016	0.071	0.20 (0.07-0.57)	0.000195311	NS
337	rs4597193	13	69343101	C>A	0.451	0.322	1.75 (1.30-2.35)	0.000196199	NS
338	rs12232417	16	5783316	G>A	0.217	0.336	0.53 (0.37-0.75)	0.000196413	NS
339	rs10182504	2	67903629	A>C	0.443	0.314	1.75 (1.30-2.34)	0.000196901	NS
340	rs10017412	4	178721539	A>G	0.589	0.454	1.71 (1.28-2.28)	0.000199232	NS
341	rs10455007	5	107742569	A>C	0.524	0.394	1.74 (1.30-2.34)	0.000200643	NS
342	kgp21759334	10	43614694	G>A	0.016	0.071	0.20 (0.07-0.57)	0.000201161	NS
343	kgp21585809	10	43616181	A>G	0.016	0.071	0.20 (0.07-0.57)	0.000201161	NS
344	kgp21825790	10	43643698	A>G	0.016	0.071	0.20 (0.07-0.57)	0.000201161	NS
345	kgp21716695	10	43652163	G>T	0.016	0.071	0.20 (0.07-0.57)	0.000201161	NS
346	kgp22031331	10	43657481	T>G	0.016	0.071	0.20 (0.07-0.57)	0.000201161	NS
347	kgp21829698	10	43660827	A>G	0.016	0.071	0.20 (0.07-0.57)	0.000201161	NS
348	kgp22051354	10	43665742	A>G	0.016	0.071	0.20 (0.07-0.57)	0.000201161	NS
349	kgp21596116	10	43668398	G>A	0.016	0.071	0.20 (0.07-0.57)	0.000201161	NS
350	kgp21689841	10	43670731	A>G	0.016	0.071	0.20 (0.07-0.57)	0.000201161	NS
351	kgp21851790	10	43684714	G>A	0.016	0.071	0.20 (0.07-0.57)	0.000201161	NS
352	kgp21920525	10	43697779	G>C	0.016	0.071	0.20 (0.07-0.57)	0.000201161	NS
353	kgp21816989	10	43701883	C>T	0.016	0.071	0.20 (0.07-0.57)	0.000201161	NS
354	kgp21688489	10	43703128	T>C	0.016	0.071	0.20 (0.07-0.57)	0.000201161	NS
355	kgp21662116	10	43706587	T>G	0.016	0.071	0.20 (0.07-0.57)	0.000201161	NS
356	rs1194742	10	54213550	T>C	0.081	0.169	0.41 (0.25-0.69)	0.000203367	NS
357	rs1264466	8	102425991	T>C	0.402	0.279	1.79 (1.32-2.43)	0.000204623	NS
358	rs11725593	4	27066038	G>A	0.317	0.204	1.87 (1.35-2.60)	0.000206083	NS
359	rs1036689	8	2112130	G>A	0.455	0.325	1.74 (1.30-2.33)	0.00020777	NS
360	kgp11336593	2	622076	G>A	0.52	0.389	1.73 (1.29-2.32)	0.000209031	NS
361	rs4945971	6	114061271	C>T	0.236	0.132	1.99 (1.39-2.84)	0.000210342	NS
362	rs17379082	1	77812803	A>G	0.033	0.1	0.30 (0.14-0.62)	0.000213526	NS
363	rs9426471	1	4206210	T>C	0.211	0.332	0.54 (0.39-0.76)	0.000215366	NS
364	rs875675	17	8482406	C>T	0.122	0.225	0.48 (0.31-0.73)	0.000216384	NS
365	rs268456	17	8482647	T>C	0.122	0.225	0.48 (0.31-0.73)	0.000216384	NS
366	rs17019339	2	80793618	G>A	0.179	0.092	2.21 (1.46-3.35)	0.000216771	NS
367	rs1176002	1	247844562	T>C	0.26	0.388	0.56 (0.41-0.77)	0.000216877	NS
368	rs1176001	1	247845256	C>T	0.26	0.388	0.56 (0.41-0.77)	0.000216877	NS
369	rs1348232	3	19441126	G>A	0.455	0.329	1.76 (1.30-2.37)	0.000217797	NS
370	rs11082548	18	44263803	C>T	0.459	0.331	1.74 (1.30-2.34)	0.000217862	NS
371	rs7818834	8	18044101	T>C	0.191	0.306	0.52 (0.37-0.75)	0.000218752	NS
372	rs10938268	4	43254582	G>A	0.26	0.153	1.92 (1.36-2.70)	0.000221192	NS
373	kgp21958005	10	43631043	T>A	0.016	0.071	0.21 (0.07-0.58)	0.000221743	NS
374	rs10861138	12	104287441	A>C	0.598	0.469	1.75 (1.29-2.37)	0.000221883	NS
375	rs17019386	2	80805522	G>A	0.163	0.079	2.27 (1.48-3.48)	0.000221984	NS
376	rs6753252	2	80811007	T>C	0.163	0.079	2.27 (1.48-3.48)	0.000221984	NS
377	rs17073035	4	183226826	A>G	0.118	0.049	2.68 (1.61-4.46)	0.000223787	NS
378	rs3742914	14	70498407	C>T	0.118	0.049	2.68 (1.61-4.46)	0.000223787	NS
379	rs16763	9	136792765	A>C	0.496	0.361	1.69 (1.28-2.25)	0.000224815	NS
380	rs8061005	16	13039154	C>T	0.114	0.044	2.65 (1.60-4.40)	0.000225298	NS
381	rs4780484	16	13041924	A>G	0.114	0.044	2.65 (1.60-4.40)	0.000225298	NS
382	rs3850777	15	44193675	A>G	0.11	0.208	0.46 (0.30-0.72)	0.000225495	NS
383	rs596176	18	76082352	A>G	0.37	0.249	1.79 (1.31-2.43)	0.000225745	NS
384	rs323043	16	2348528	C>G	0.004	0.049	0.09 (0.01-0.67)	0.000226506	NS
385	rs10093411	8	124518530	G>A	0.528	0.392	1.69 (1.27-2.23)	0.000229516	NS
386	rs1415225	9	73472818	G>A	0.516	0.383	1.71 (1.28-2.27)	0.000229655	NS
387	rs16822651	3	114142624	A>G	0.236	0.137	2.01 (1.39-2.90)	0.000230256	NS
388	rs11203561	8	13864714	A>G	0.093	0.19	0.45 (0.29-0.72)	0.000233294	NS
389	rs12050955	16	73330511	A>G	0.085	0.175	0.43 (0.26-0.70)	0.000236378	NS
390	rs9861583	3	71948526	C>T	0.195	0.104	2.12 (1.43-3.15)	0.000237498	NS
391	rs11688330	2	623470	T>C	0.524	0.394	1.72 (1.28-2.30)	0.000237681	NS
392	rs9890753	17	17325181	G>A	0.024	0.087	0.27 (0.11-0.62)	0.000238167	NS
393	rs1446425	12	118116461	C>T	0.248	0.369	0.55 (0.39-0.76)	0.000238246	NS
394	rs3732174	2	61406085	G>T	0.037	0.005	8.45 (2.56-27.93)	0.000240655	NS
395	rs12863390	13	31403787	A>G	0.537	0.411	1.76 (1.30-2.38)	0.00024158	NS
396	rs1541130	10	111224826	C>A	0.569	0.435	1.70 (1.27-2.26)	0.000242207	NS
397	rs302113	7	83280198	G>T	0.374	0.257	1.82 (1.32-2.50)	0.000243475	NS
398	rs9572001	13	69333715	T>G	0.5	0.37	1.72 (1.28-2.31)	0.000244128	NS
399	rs9599332	13	69338113	A>C	0.5	0.37	1.72 (1.28-2.31)	0.000244128	NS
400	rs9949746	18	4200307	A>G	0.154	0.075	2.36 (1.51-3.69)	0.000244376	NS
401	rs1165692	12	104339978	G>A	0.373	0.506	0.58 (0.43-0.78)	0.00024602	NS
402	kgp3565239	2	635004	C>T	0.512	0.382	1.72 (1.28-2.30)	0.000246306	NS
403	rs12219678	10	6240195	T>C	0.089	0.181	0.44 (0.27-0.71)	0.000246869	NS
404	rs1430762	2	67913304	G>A	0.439	0.311	1.73 (1.29-2.32)	0.000249176	NS
405	rs7539733	1	4208542	C>T	0.211	0.331	0.54 (0.39-0.76)	0.000249663	NS
406	rs6565570	17	79413436	C>T	0.545	0.414	1.72 (1.28-2.30)	0.000251847	NS
407	rs17738087	15	26905021	C>T	0.199	0.106	2.08 (1.42-3.06)	0.000251996	NS
408	rs2316310	8	117112366	T>C	0.354	0.48	0.57 (0.42-0.78)	0.000253245	NS
409	rs11549572	3	149459413	G>A	0.346	0.227	1.79 (1.31-2.44)	0.000255403	NS
410	rs10965569	9	2312205	T>C	0.289	0.179	1.87 (1.34-2.61)	0.000258513	NS
411	rs1918398	3	74812287	A>G	0.154	0.073	2.28 (1.48-3.52)	0.000261343	NS
412	rs11664186	18	47121698	A>G	0.269	0.16	1.89 (1.35-2.65)	0.000261638	NS
413	rs11164947	1	92023391	G>A	0.593	0.465	1.73 (1.28-2.33)	0.000263234	NS
414	rs6894244	5	107065898	A>G	0.398	0.275	1.75 (1.30-2.37)	0.000264262	NS
415	rs647216	10	131850891	G>A	0.321	0.206	1.81 (1.32-2.49)	0.000265622	NS
416	rs6725739	2	53628263	G>A	0.366	0.244	1.76 (1.30-2.38)	0.000266164	NS
417	rs520187	11	69283924	G>T	0.106	0.201	0.46 (0.30-0.72)	0.000266288	NS
418	rs8009270	14	25570640	T>C	0.089	0.185	0.46 (0.29-0.72)	0.000267187	NS
419	rs2031937	14	25580391	A>G	0.089	0.185	0.46 (0.29-0.72)	0.000267187	NS
420	rs10435440	7	139197147	A>G	0.565	0.434	1.71 (1.27-2.28)	0.000268509	NS
421	rs3991652	8	2220776	G>A	0.325	0.207	1.78 (1.31-2.43)	0.000268933	NS
422	rs12693898	2	200613782	C>G	0.081	0.17	0.43 (0.26-0.71)	0.000269226	NS
423	rs10884546	10	84082731	C>A	0.317	0.2	1.79 (1.31-2.44)	0.00026925	NS
424	rs7176717	15	61284409	A>G	0.557	0.424	1.69 (1.27-2.25)	0.000269395	NS
425	rs6790808	3	72512380	T>C	0.337	0.223	1.82 (1.32-2.51)	0.000273239	NS
426	kgp12267463	6	3023718	G>A	0.423	0.295	1.71 (1.28-2.29)	0.0002739	NS
427	rs6561429	13	48577185	A>G	0.285	0.176	1.87 (1.34-2.61)	0.000274362	NS
428	rs13141160	4	76585823	C>T	0.016	0.071	0.22 (0.08-0.60)	0.000275845	NS
429	rs2701337	2	237909007	G>A	0.305	0.192	1.82 (1.32-2.51)	0.000280462	NS
430	rs4941615	13	48459901	C>T	0.289	0.179	1.86 (1.33-2.59)	0.000281108	NS
431	rs878125	12	104296669	T>C	0.528	0.4	1.72 (1.28-2.31)	0.000282755	NS
432	rs13141390	4	76585975	C>T	0.016	0.071	0.22 (0.08-0.60)	0.000283759	NS
433	rs6791808	3	1756693	T>C	0.508	0.377	1.69 (1.27-2.26)	0.000286977	NS
434	rs3829939	11	65359435	A>C	0.049	0.123	0.36 (0.19-0.67)	0.000287143	NS
435	rs2346643	4	63878030	T>C	0.033	0.003	10.04 (2.62-38.44)	0.000287637	NS
436	rs2174752	13	69332015	T>G	0.5	0.372	1.71 (1.28-2.29)	0.000287944	NS
437	rs1151643	1	247833196	C>T	0.26	0.385	0.57 (0.42-0.78)	0.000289358	NS
438	rs1151640	1	247835950	G>A	0.26	0.385	0.57 (0.42-0.78)	0.000289358	NS
439	rs1151633	1	247841859	T>G	0.26	0.385	0.57 (0.42-0.78)	0.000289358	NS
440	rs911536	6	3027131	G>A	0.423	0.295	1.71 (1.28-2.28)	0.000290035	NS
441	rs4451904	15	94114235	T>C	0.268	0.397	0.58 (0.43-0.79)	0.000290193	NS
442	rs13108021	4	43197962	G>A	0.195	0.105	2.10 (1.42-3.12)	0.000290314	NS
443	rs12981911	19	55900869	G>A	0.195	0.105	2.10 (1.42-3.12)	0.000290314	NS
444	rs7626954	3	149470818	T>C	0.346	0.228	1.78 (1.30-2.42)	0.000291863	NS
445	rs9887913	1	55462380	T>C	0.435	0.313	1.75 (1.29-2.36)	0.000294533	NS
446	rs7762140	6	3036661	T>C	0.472	0.34	1.68 (1.27-2.23)	0.000295528	NS
447	rs8070213	17	6309355	C>T	0.398	0.279	1.77 (1.30-2.41)	0.000296623	NS
448	rs1080910	12	125608492	A>G	0.337	0.462	0.57 (0.42-0.78)	0.00029844	NS
449	rs1972459	7	83287607	T>C	0.374	0.258	1.80 (1.31-2.47)	0.000298656	NS
450	rs11782671	8	32290601	C>T	0.333	0.219	1.80 (1.31-2.47)	0.000299444	NS
451	rs12024799	1	161073003	G>T	0.057	0.014	4.50 (2.02-10.00)	0.000300075	NS
452	rs4672552	2	200611171	A>G	0.093	0.185	0.45 (0.28-0.72)	0.000300668	NS
453	rs4773112	13	110682916	G>A	0.585	0.456	1.70 (1.27-2.29)	0.000300679	NS
454	rs9968134	3	124764414	G>A	0.467	0.341	1.72 (1.28-2.31)	0.000301589	NS
455	rs7691018	4	63988942	C>T	0.033	0.003	9.95 (2.60-38.10)	0.0003026	NS
456	rs12035879	1	163142555	G>A	0.35	0.474	0.57 (0.42-0.78)	0.000302812	NS
457	rs9675979	18	65631583	G>A	0.024	0.001	22.10 (2.63-185.41)	0.000302948	NS
458	rs6758001	2	216614926	T>C	0.024	0.086	0.27 (0.12-0.63)	0.000303603	NS
459	rs10790610	11	123777736	T>C	0.272	0.394	0.56 (0.41-0.78)	0.000306145	NS
460	rs10893106	11	123794954	A>G	0.272	0.394	0.56 (0.41-0.78)	0.000306145	NS
461	rs3213976	7	37896896	C>T	0.041	0.112	0.34 (0.18-0.67)	0.0003087	NS
462	rs28824269	15	94123797	C>T	0.285	0.413	0.58 (0.43-0.79)	0.000308709	NS
463	rs2023751	11	44069195	A>T	0.069	0.152	0.41 (0.24-0.70)	0.000308823	NS
464	rs12549382	8	124024823	A>G	0.28	0.402	0.56 (0.41-0.78)	0.000308989	NS
465	rs7645	12	104341103	C>T	0.378	0.508	0.59 (0.44-0.79)	0.000309733	NS
466	rs11111854	12	104345253	A>G	0.378	0.508	0.59 (0.44-0.79)	0.000309733	NS
467	rs10846828	12	125580198	C>T	0.146	0.253	0.51 (0.35-0.75)	0.000311094	NS
468	rs2172645	2	53647729	A>C	0.496	0.368	1.70 (1.27-2.28)	0.000312037	NS
469	rs8031442	15	27968498	T>C	0.553	0.421	1.68 (1.26-2.24)	0.000313221	NS
470	rs1574542	8	117122598	C>T	0.354	0.478	0.57 (0.42-0.78)	0.000315003	NS
471	rs599597	1	54609652	A>G	0.187	0.096	2.06 (1.40-3.02)	0.000316507	NS
472	rs7663303	4	122170912	A>G	0.341	0.225	1.77 (1.30-2.41)	0.000316761	NS
473	rs518501	9	136617948	G>A	0.117	0.215	0.48 (0.31-0.73)	0.000316974	NS
474	rs13061773	3	74787022	A>G	0.154	0.074	2.25 (1.46-3.47)	0.000317093	NS
475	rs767888	16	7559219	C>A	0.11	0.204	0.47 (0.30-0.73)	0.000317109	NS
476	rs782918	15	61399373	C>T	0.13	0.23	0.49 (0.32-0.74)	0.000318207	NS
477	rs2293618	12	104351121	A>G	0.386	0.515	0.59 (0.44-0.79)	0.000321671	NS
478	rs2044710	5	107560101	T>C	0.463	0.339	1.72 (1.28-2.32)	0.000322648	NS
479	rs4567068	8	117113215	C>T	0.354	0.478	0.58 (0.42-0.78)	0.000325226	NS
480	rs9792120	8	117128202	C>T	0.354	0.478	0.58 (0.42-0.78)	0.000325226	NS
481	rs9077	1	202116238	C>T	0.008	0.053	0.14 (0.03-0.60)	0.00032795	NS
482	rs1359309	1	82055936	T>C	0.037	0.105	0.33 (0.16-0.66)	0.000328607	NS
483	rs7966399	12	24551705	A>G	0.138	0.063	2.35 (1.49-3.72)	0.00032903	NS
484	rs2016837	15	44211913	G>A	0.15	0.256	0.51 (0.35-0.75)	0.000332723	NS
485	rs9426494	1	4206288	C>T	0.329	0.455	0.58 (0.43-0.79)	0.000333986	NS
486	rs1890486	6	10904964	G>A	0.207	0.323	0.55 (0.39-0.77)	0.000335451	NS
487	rs9369362	6	42462055	A>G	0.22	0.127	2.04 (1.39-2.99)	0.000335613	NS
488	rs10915261	1	29716878	C>T	0.366	0.493	0.59 (0.43-0.79)	0.000335759	NS
489	rs4135042	12	104360285	G>A	0.207	0.323	0.55 (0.39-0.77)	0.000336837	NS
490	rs13176279	5	85231006	C>T	0.398	0.277	1.73 (1.28-2.33)	0.000338134	NS
491	rs7721932	5	85233991	T>A	0.398	0.277	1.73 (1.28-2.33)	0.000338134	NS
492	rs7701633	5	85237840	T>G	0.398	0.277	1.73 (1.28-2.33)	0.000338134	NS
493	kgp12518550	15	79219188	C>T	0.05	0.01	5.17 (2.13-12.59)	0.000338415	NS
494	rs1062540	3	14526538	G>A	0.069	0.152	0.41 (0.24-0.70)	0.000339139	NS
495	rs733330	8	94158704	T>C	0.189	0.299	0.53 (0.37-0.76)	0.000339144	NS
496	rs1957240	14	89438126	C>A	0.138	0.24	0.50 (0.33-0.75)	0.000339201	NS
497	rs12699513	7	13571660	G>A	0.028	0.091	0.29 (0.13-0.64)	0.000339886	NS
498	rs10865593	3	81211514	G>A	0.126	0.058	2.57 (1.56-4.26)	0.000340706	NS
499	rs634940	6	93077500	C>A	0.028	0.002	12.97 (2.66-63.29)	0.000340902	NS
500	rs610344	11	81815604	G>T	0.028	0.002	12.97 (2.66-63.29)	0.000340902	NS
501	rs17842508	5	7299845	C>T	0.272	0.168	1.88 (1.33-2.64)	0.000341079	NS
502	rs7811777	7	103536824	G>A	0.053	0.128	0.38 (0.21-0.68)	0.000342144	NS
503	rs2495030	1	13990291	C>T	0.11	0.204	0.47 (0.30-0.73)	0.000342456	NS
504	rs12864897	13	73888058	A>C	0.061	0.015	4.05 (1.89-8.69)	0.000342763	NS
505	rs768271	2	40194701	A>G	0.276	0.4	0.58 (0.42-0.79)	0.000344585	NS
506	rs2526644	7	19070930	A>G	0.268	0.167	1.91 (1.34-2.71)	0.000345086	NS
507	rs9943844	12	104282763	C>A	0.524	0.398	1.70 (1.27-2.29)	0.000345108	NS
508	rs2074425	7	20443630	T>C	0.504	0.376	1.69 (1.26-2.25)	0.000347111	NS
509	rs7256163	19	6958134	A>G	0.146	0.071	2.34 (1.49-3.70)	0.000347343	NS
510	rs1941863	11	97918863	C>T	0.362	0.247	1.78 (1.30-2.43)	0.00034869	NS
511	rs9878109	3	193576832	T>G	0.431	0.311	1.75 (1.28-2.37)	0.000349799	NS
512	rs6879538	5	9411249	C>T	0.115	0.209	0.47 (0.31-0.73)	0.000353032	NS
513	rs8050612	16	51025933	G>A	0.159	0.081	2.30 (1.47-3.59)	0.000353824	NS
514	rs13279819	8	63118953	C>T	0.252	0.152	1.92 (1.35-2.72)	0.0003541	NS
515	rs10790625	11	123917393	A>G	0.297	0.19	1.85 (1.32-2.58)	0.000357112	NS
516	rs4488964	4	43232359	A>G	0.27	0.166	1.87 (1.33-2.62)	0.000362675	NS
517	rs333300	3	124377632	A>G	0.569	0.442	1.69 (1.26-2.27)	0.000362733	NS
518	rs12466120	2	53587240	G>A	0.524	0.396	1.68 (1.26-2.24)	0.000362822	NS
519	rs10811285	9	19937440	C>A	0.211	0.329	0.56 (0.40-0.78)	0.000362913	NS
520	rs11634638	15	100822618	C>T	0.193	0.309	0.55 (0.39-0.78)	0.000364827	NS
521	rs6982326	8	124014634	T>C	0.272	0.169	1.88 (1.33-2.65)	0.00036532	NS
522	rs6083025	20	23144070	A>G	0.24	0.36	0.57 (0.41-0.78)	0.000365898	NS
523	rs9929924	16	83388716	C>T	0.224	0.127	1.96 (1.36-2.81)	0.000366507	NS
524	rs1029689	19	964051	G>T	0.179	0.287	0.53 (0.36-0.76)	0.000366523	NS
525	rs812498	12	104354799	A>G	0.207	0.322	0.55 (0.39-0.77)	0.000366571	NS
526	rs6603841	1	5527459	C>T	0.289	0.411	0.57 (0.42-0.79)	0.000367409	NS
527	rs10821390	9	97505587	C>T	0.354	0.484	0.60 (0.45-0.80)	0.000367433	NS
528	rs2479518	13	106523422	A>G	0.069	0.15	0.41 (0.24-0.70)	0.000367709	NS
529	rs9348455	6	21043852	C>T	0.362	0.249	1.79 (1.30-2.46)	0.000368708	NS
530	rs1936445	9	19977967	A>G	0.15	0.257	0.52 (0.36-0.76)	0.000369195	NS
531	rs2163263	2	3755153	C>T	0.329	0.214	1.76 (1.29-2.40)	0.000373609	NS
532	rs13272758	8	117069149	A>G	0.358	0.481	0.58 (0.43-0.79)	0.000375351	NS
533	rs17185649	14	25556501	C>T	0.215	0.331	0.55 (0.40-0.78)	0.000376123	NS
534	rs26949	5	59825300	G>A	0.248	0.367	0.56 (0.41-0.78)	0.00037683	NS
535	rs7916696	10	84089539	G>T	0.309	0.197	1.78 (1.30-2.45)	0.000376983	NS
536	rs1659248	2	88634973	A>G	0.207	0.115	2.00 (1.37-2.90)	0.000379874	NS
537	rs12478802	2	67897708	T>C	0.512	0.384	1.68 (1.26-2.23)	0.00038189	NS
538	rs1449227	5	88999206	A>G	0.459	0.332	1.68 (1.26-2.23)	0.000381932	NS
539	rs2922426	5	107563468	A>G	0.463	0.34	1.71 (1.27-2.30)	0.000382286	NS
540	rs4541643	5	107616085	G>T	0.463	0.34	1.71 (1.27-2.30)	0.000382286	NS
541	rs7794063	7	78189489	A>C	0.073	0.153	0.41 (0.24-0.70)	0.00038693	NS
542	rs11050267	12	9484381	C>T	0.28	0.176	1.85 (1.32-2.60)	0.000387466	NS
543	rs8036698	15	68716776	T>C	0.528	0.403	1.69 (1.26-2.27)	0.000388797	NS
544	rs8034191	15	78806023	T>C	0.049	0.01	5.08 (2.09-12.36)	0.00038881	NS
545	rs11610749	12	43605692	T>C	0.077	0.162	0.43 (0.26-0.72)	0.000389479	NS
546	rs10982664	9	118070259	T>C	0.22	0.126	1.99 (1.37-2.89)	0.000389993	NS
547	rs12378024	9	73482440	C>T	0.354	0.48	0.59 (0.44-0.79)	0.000391259	NS
548	rs11978669	7	13571185	C>T	0.033	0.096	0.31 (0.15-0.65)	0.000391345	NS
549	rs1000295	12	104303246	T>C	0.593	0.47	1.71 (1.27-2.31)	0.000391759	NS
550	rs2359633	4	7685758	G>A	0.5	0.369	1.66 (1.25-2.20)	0.000392041	NS
551	rs8061580	16	61743076	T>C	0.085	0.175	0.45 (0.28-0.73)	0.000392395	NS
552	rs6469617	8	117038175	C>T	0.358	0.481	0.58 (0.43-0.79)	0.000395072	NS
553	rs6736813	2	88738615	T>C	0.333	0.22	1.79 (1.30-2.47)	0.000396107	NS
554	rs17033745	2	45720658	A>C	0.203	0.113	2.03 (1.38-2.99)	0.000396562	NS
555	rs8049607	16	11691753	T>C	0.398	0.522	0.58 (0.43-0.79)	0.000396582	NS
556	rs7653164	3	143550855	C>A	0.016	0.067	0.22 (0.08-0.61)	0.000396777	NS
557	rs17129300	14	94359824	C>T	0.016	0.067	0.22 (0.08-0.61)	0.000396777	NS
558	rs4510872	8	124008339	G>A	0.52	0.398	1.71 (1.27-2.32)	0.000397539	NS
559	rs12002478	9	94603970	C>T	0.073	0.156	0.43 (0.25-0.71)	0.000398347	NS
560	rs9846280	3	74805509	G>T	0.154	0.075	2.22 (1.44-3.42)	0.00039843	NS
561	rs6491972	13	106350484	G>A	0.004	0.044	0.09 (0.01-0.69)	0.000400159	NS
562	rs4964375	12	104330530	C>T	0.386	0.513	0.59 (0.44-0.80)	0.000400876	NS
563	rs1258429	2	88648331	C>T	0.252	0.151	1.89 (1.33-2.67)	0.000403373	NS
564	rs16995020	20	48610800	G>A	0.102	0.041	2.78 (1.60-4.82)	0.000403691	NS
565	rs6091084	20	48617623	T>C	0.102	0.041	2.78 (1.60-4.82)	0.000403691	NS
566	rs6595951	5	129846173	C>A	0.557	0.432	1.69 (1.26-2.27)	0.000405368	NS
567	rs7134419	12	118383133	C>A	0.122	0.22	0.49 (0.33-0.75)	0.000406008	NS
568	rs7980012	12	75082897	C>T	0.451	0.325	1.68 (1.26-2.25)	0.000406295	NS
569	rs1133647	1	1017341	A>C	0.167	0.082	2.11 (1.41-3.15)	0.000410151	NS
570	rs3779329	7	77677237	C>T	0.215	0.125	2.02 (1.38-2.97)	0.0004111	NS
571	rs4611674	2	648899	G>A	0.373	0.498	0.59 (0.43-0.79)	0.000416575	NS
572	rs6531940	4	76741116	C>T	0.016	0.069	0.23 (0.08-0.63)	0.000418563	NS
573	rs1428970	5	36574931	T>C	0.309	0.431	0.58 (0.43-0.79)	0.000422766	NS
574	rs12568815	1	5521691	C>T	0.289	0.41	0.58 (0.42-0.79)	0.000423819	NS
575	rs3786247	18	47118923	A>C	0.378	0.5	0.58 (0.43-0.79)	0.000423873	NS
576	rs2248382	12	104260686	T>C	0.524	0.4	1.69 (1.26-2.27)	0.000426248	NS
577	rs11111823	12	104279562	T>C	0.524	0.4	1.69 (1.26-2.27)	0.000426248	NS
578	rs7295782	12	104279718	A>C	0.524	0.4	1.69 (1.26-2.27)	0.000426248	NS
579	rs10861134	12	104280622	C>A	0.524	0.4	1.69 (1.26-2.27)	0.000426248	NS
580	rs10861135	12	104281185	T>C	0.524	0.4	1.69 (1.26-2.27)	0.000426248	NS
581	rs10745988	12	104283206	G>A	0.524	0.4	1.69 (1.26-2.27)	0.000426248	NS
582	rs3850016	12	104283721	C>G	0.524	0.4	1.69 (1.26-2.27)	0.000426248	NS
583	rs4964308	12	104285031	G>C	0.524	0.4	1.69 (1.26-2.27)	0.000426248	NS
584	rs7298653	12	104292773	A>G	0.524	0.4	1.69 (1.26-2.27)	0.000426248	NS
585	rs1979868	3	117239341	C>T	0.393	0.27	1.68 (1.26-2.25)	0.000427115	NS
586	rs3810168	19	55896709	A>G	0.191	0.104	2.06 (1.39-3.06)	0.00042876	NS
587	rs4806668	19	55897170	G>T	0.191	0.104	2.06 (1.39-3.06)	0.00042876	NS
588	rs11082769	18	47153899	A>G	0.325	0.212	1.75 (1.29-2.39)	0.000429456	NS
589	rs898783	18	39900863	A>G	0.301	0.422	0.58 (0.43-0.79)	0.000430807	NS
590	rs11715567	3	196634804	G>A	0.272	0.169	1.85 (1.32-2.59)	0.000432333	NS
591	rs6583189	3	196641105	G>A	0.272	0.169	1.85 (1.32-2.59)	0.000432333	NS
592	rs6734	3	196662521	T>C	0.272	0.169	1.85 (1.32-2.59)	0.000432333	NS
593	rs1751308	10	4444521	T>C	0.191	0.302	0.55 (0.38-0.78)	0.000433749	NS
594	rs13252360	8	117049546	C>T	0.358	0.48	0.59 (0.43-0.79)	0.000434961	NS
595	rs2223063	8	117050089	T>C	0.358	0.48	0.59 (0.43-0.79)	0.000434961	NS
596	rs13191961	6	97752227	A>G	0.365	0.248	1.73 (1.28-2.35)	0.000435729	NS
597	rs4861504	4	183223603	G>A	0.13	0.06	2.43 (1.50-3.94)	0.000438265	NS
598	rs6921083	6	48321014	C>T	0.13	0.23	0.51 (0.34-0.76)	0.000438278	NS
599	rs10771206	12	25532222	A>G	0.037	0.101	0.32 (0.16-0.66)	0.00043878	NS
600	rs896891	11	123910740	G>A	0.244	0.147	1.92 (1.34-2.75)	0.000441291	NS
601	rs2390470	7	21122097	A>G	0.382	0.267	1.75 (1.28-2.38)	0.000442566	NS
602	rs986330	15	27951907	G>A	0.553	0.425	1.66 (1.25-2.21)	0.000443507	NS
603	rs1079800	8	117017561	T>C	0.358	0.48	0.59 (0.43-0.79)	0.000443784	NS
604	rs4781372	16	13077351	T>C	0.126	0.056	2.41 (1.49-3.88)	0.000444322	NS
605	rs12302714	12	125577734	C>T	0.142	0.243	0.51 (0.34-0.76)	0.000444712	NS
606	rs12672603	7	91509232	G>A	0.419	0.299	1.71 (1.27-2.31)	0.000445514	NS
607	rs9822378	3	153096783	C>T	0.578	0.447	1.65 (1.24-2.18)	0.000446568	NS
608	rs6784051	3	175425449	C>T	0.02	0.075	0.25 (0.10-0.64)	0.000447502	NS
609	rs973229	5	129747112	C>T	0.561	0.436	1.68 (1.25-2.26)	0.000447869	NS
610	rs667420	9	136620568	A>C	0.118	0.214	0.49 (0.32-0.75)	0.000447894	NS
611	rs1063478	6	32917544	C>T	0.114	0.207	0.48 (0.31-0.74)	0.000449253	NS
612	rs9497829	6	147948040	G>T	0.15	0.253	0.52 (0.35-0.76)	0.000449282	NS
613	rs6986647	8	8415810	T>C	0.427	0.306	1.70 (1.26-2.29)	0.000450537	NS
614	rs10746490	1	9525697	A>G	0.167	0.088	2.21 (1.43-3.41)	0.000451612	NS
615	rs6695925	1	9526956	A>G	0.167	0.088	2.21 (1.43-3.41)	0.000451612	NS
616	rs7008273	8	4931460	C>T	0.017	0	59900000000000000.00 (59900000000000000.00-59900000000000000.00)	0.000453037	NS
617	rs434202	16	28043615	A>G	0.329	0.219	1.77 (1.29-2.44)	0.000453367	NS
618	rs12136910	1	43326098	T>C	0.157	0.262	0.52 (0.36-0.77)	0.00045509	NS
619	rs7039172	9	19949350	C>A	0.211	0.327	0.56 (0.40-0.79)	0.000456493	NS
620	rs2064009	8	117007850	T>C	0.358	0.48	0.59 (0.43-0.80)	0.000457259	NS
621	rs2159851	7	21103691	A>G	0.191	0.105	2.07 (1.39-3.08)	0.000461523	NS
622	rs12666280	7	154509324	T>C	0.398	0.522	0.59 (0.44-0.80)	0.000461684	NS
623	rs6942789	7	11884682	T>G	0.252	0.152	1.87 (1.32-2.63)	0.000462987	NS
624	rs7547740	1	12463073	A>G	0.13	0.227	0.50 (0.33-0.75)	0.000463674	NS
625	rs11623267	14	101348584	C>G	0.492	0.367	1.67 (1.25-2.23)	0.000463841	NS
626	rs484889	11	94078269	G>T	0.114	0.207	0.48 (0.31-0.75)	0.00046465	NS
627	rs938252	1	15344936	A>G	0.061	0.137	0.40 (0.23-0.70)	0.000466653	NS
628	rs2307278	19	48571026	C>T	0.053	0.013	4.52 (1.97-10.37)	0.000468109	NS
629	rs12065881	1	85219868	G>A	0.201	0.308	0.54 (0.37-0.77)	0.000468242	NS
630	rs1230148	4	99877402	C>A	0.163	0.083	2.18 (1.42-3.35)	0.000468358	NS
631	rs2542249	9	132305053	C>T	0.159	0.08	2.20 (1.43-3.39)	0.000468382	NS
632	rs2733727	8	77727516	G>A	0.016	0.067	0.22 (0.08-0.63)	0.000468981	NS
633	rs9977355	21	16495307	A>G	0.561	0.435	1.67 (1.25-2.23)	0.000469519	NS
634	rs12904203	15	66168534	A>G	0.077	0.024	3.17 (1.68-5.98)	0.000470161	NS
635	rs3922777	12	129778375	C>T	0.28	0.179	1.85 (1.32-2.61)	0.000471482	NS
636	rs167514	4	25234781	T>C	0.386	0.507	0.59 (0.43-0.79)	0.000471549	NS
637	rs3798009	5	9438120	C>A	0.374	0.258	1.73 (1.27-2.34)	0.000472293	NS
638	rs11974457	7	13356727	T>G	0.366	0.254	1.76 (1.28-2.42)	0.000476062	NS
639	rs3803318	14	105055359	A>G	0.337	0.458	0.58 (0.43-0.80)	0.000476902	NS
640	rs17153465	8	8396676	A>C	0.439	0.317	1.69 (1.26-2.27)	0.000477065	NS
641	rs2223064	8	117061748	C>T	0.358	0.479	0.59 (0.43-0.80)	0.000478721	NS
642	rs10109846	8	117077882	G>A	0.358	0.479	0.59 (0.43-0.80)	0.000478721	NS
643	GA022274	4	83344744	T>C	0.22	0.126	1.94 (1.35-2.81)	0.000479275	NS
644	rs6826022	4	83348978	T>C	0.22	0.126	1.94 (1.35-2.81)	0.000479275	NS
645	rs7669620	4	96704454	A>G	0.224	0.135	2.02 (1.37-2.98)	0.00047947	NS
646	rs6931528	6	168535138	G>A	0.053	0.125	0.38 (0.21-0.69)	0.000479584	NS
647	rs4425079	2	88816042	C>T	0.268	0.168	1.86 (1.32-2.63)	0.000481339	NS
648	rs12357926	10	11897065	G>T	0.061	0.139	0.41 (0.23-0.71)	0.000481712	NS
649	rs2131218	10	78694965	C>T	0.037	0.103	0.34 (0.17-0.68)	0.00048325	NS
650	rs10104122	8	65940453	G>A	0.492	0.37	1.69 (1.25-2.27)	0.000485169	NS
651	rs40342	16	2313343	G>A	0.004	0.045	0.10 (0.01-0.74)	0.000487824	NS
652	rs10104094	8	73928452	C>T	0.089	0.179	0.46 (0.29-0.74)	0.000487886	NS
653	rs6661949	1	237604253	C>T	0.016	0	58500000000000000.00 (0.00-?)	0.000489069	NS
654	rs302572	6	39637815	C>T	0.016	0	58500000000000000.00 (0.00-?)	0.000489069	NS
655	rs915478	17	32287719	T>G	0.016	0	58500000000000000.00 (0.00-?)	0.000489069	NS
656	rs4542704	17	32289276	T>C	0.016	0	58500000000000000.00 (0.00-?)	0.000489069	NS
657	rs12225230	11	116728630	G>C	0.065	0.142	0.41 (0.23-0.71)	0.000490327	NS
658	rs1942886	11	78834421	A>G	0.488	0.363	1.66 (1.25-2.22)	0.000490428	NS
659	rs6841819	4	99944097	G>A	0.13	0.059	2.36 (1.47-3.78)	0.00049052	NS
660	rs17216080	4	99959932	T>C	0.13	0.059	2.36 (1.47-3.78)	0.00049052	NS
661	rs2182041	13	55581601	T>C	0.402	0.284	1.70 (1.26-2.29)	0.0004919	NS
662	rs6783819	3	175425263	C>T	0.02	0.075	0.25 (0.10-0.64)	0.000492558	NS
663	rs17005641	4	141152657	C>T	0.203	0.317	0.56 (0.40-0.79)	0.00049269	NS
664	rs227443	14	70446051	G>A	0.15	0.073	2.21 (1.43-3.41)	0.000492725	NS
665	rs227442	14	70447626	G>A	0.15	0.073	2.21 (1.43-3.41)	0.000492725	NS
666	rs7970937	12	125590417	C>T	0.545	0.42	1.67 (1.25-2.23)	0.000492807	NS
667	rs238406	19	45868309	G>T	0.565	0.442	1.68 (1.25-2.26)	0.000494194	NS
668	rs11790808	9	94588498	T>C	0.045	0.116	0.37 (0.19-0.70)	0.000494471	NS
669	rs11193797	10	84093995	C>T	0.317	0.206	1.75 (1.28-2.40)	0.000494917	NS
670	rs10500071	7	118570487	C>T	0.276	0.396	0.58 (0.42-0.80)	0.000494977	NS
671	rs2858508	22	49686283	C>T	0.447	0.328	1.70 (1.26-2.29)	0.000494997	NS
672	rs2018130	12	125573070	T>C	0.225	0.34	0.56 (0.40-0.79)	0.000495077	NS
673	rs1520323	4	125146503	G>A	0.211	0.119	1.95 (1.35-2.82)	0.00049774	NS
674	rs3760982	19	44286513	G>A	0.077	0.159	0.43 (0.26-0.72)	0.00049808	NS
675	rs2254718	4	70288522	A>G	0.358	0.488	0.61 (0.46-0.81)	0.000498123	NS
676	rs4790023	17	77377608	C>T	0.057	0.131	0.39 (0.22-0.70)	0.000500735	NS
677	rs17167207	7	13569530	T>C	0.037	0.102	0.34 (0.17-0.68)	0.000501982	NS
678	rs2049841	8	117087613	C>A	0.358	0.479	0.59 (0.44-0.80)	0.000503021	NS
679	rs2910744	5	37886625	C>T	0.285	0.178	1.79 (1.29-2.48)	0.000504157	NS
680	rs9378127	6	32922459	G>A	0.114	0.206	0.48 (0.31-0.75)	0.000505795	NS
681	rs7073292	10	10139363	A>G	0.289	0.179	1.75 (1.28-2.40)	0.000506432	NS
682	rs11206502	1	55463086	A>G	0.236	0.141	1.92 (1.34-2.76)	0.000508649	NS
683	rs2454320	1	67314581	A>G	0.398	0.522	0.60 (0.44-0.80)	0.00050906	NS
684	rs1104705	1	67320816	T>C	0.398	0.522	0.60 (0.44-0.80)	0.00050906	NS
685	rs2254772	8	77705211	G>A	0.016	0.067	0.23 (0.08-0.63)	0.000512899	NS
686	rs1574690	8	73923302	C>A	0.089	0.178	0.47 (0.29-0.74)	0.000513373	NS
687	rs10099824	8	73940350	G>A	0.089	0.178	0.47 (0.29-0.74)	0.000513373	NS
688	rs1545827	8	73957540	G>A	0.089	0.178	0.47 (0.29-0.74)	0.000513373	NS
689	rs2654484	8	3272206	G>A	0.045	0.113	0.36 (0.19-0.69)	0.000516566	NS
690	rs12674855	8	124001089	T>C	0.52	0.4	1.69 (1.25-2.29)	0.000519179	NS
691	rs12453022	17	3840055	C>T	0.386	0.507	0.59 (0.44-0.80)	0.000521669	NS
692	rs2618806	8	2124151	T>C	0.228	0.131	1.88 (1.32-2.67)	0.00052256	NS
693	rs10143368	14	65692094	T>G	0.325	0.215	1.76 (1.28-2.41)	0.00052331	NS
694	kgp11303814	15	69328226	C>T	0.081	0.163	0.44 (0.27-0.73)	0.00052453	NS
695	rs11951666	5	9429290	T>G	0.081	0.164	0.44 (0.27-0.73)	0.000525188	NS
696	rs4380732	6	165296363	T>G	0.382	0.264	1.69 (1.26-2.28)	0.000525994	NS
697	rs893870	8	2122519	G>T	0.221	0.126	1.91 (1.33-2.73)	0.000529225	NS
698	rs10203213	2	88758598	C>T	0.341	0.231	1.76 (1.28-2.41)	0.000533315	NS
699	rs10494204	1	118640697	C>T	0.154	0.259	0.53 (0.37-0.78)	0.000533724	NS
700	rs4885090	13	73887111	C>T	0.061	0.016	3.80 (1.80-8.02)	0.000534117	NS
701	rs10797997	1	185009090	T>C	0.224	0.127	1.88 (1.32-2.68)	0.000536496	NS
702	rs573837	6	117349993	G>T	0.569	0.443	1.65 (1.24-2.20)	0.000536533	NS
703	rs1461707	18	39899546	T>C	0.309	0.429	0.59 (0.43-0.80)	0.00053735	NS
704	rs4789894	17	77377796	G>A	0.354	0.243	1.75 (1.28-2.40)	0.000538035	NS
705	rs11583685	1	4232794	T>C	0.199	0.31	0.56 (0.39-0.79)	0.000538904	NS
706	rs1750838	1	7519264	T>C	0.215	0.123	1.93 (1.34-2.78)	0.000539889	NS
707	rs1511078	6	165283309	G>A	0.39	0.51	0.59 (0.44-0.80)	0.00054177	NS
708	rs992617	8	17996495	A>G	0.24	0.354	0.57 (0.41-0.79)	0.000542137	NS
709	rs11180162	12	75081042	T>C	0.394	0.277	1.70 (1.26-2.29)	0.000542558	NS
710	rs4916567	3	196599322	G>T	0.272	0.17	1.82 (1.30-2.55)	0.000543825	NS
711	rs3129938	6	32336495	A>T	0.057	0.014	4.04 (1.83-8.88)	0.000546375	NS
712	rs10876488	12	54098132	A>G	0.004	0.041	0.09 (0.01-0.69)	0.000546809	NS
713	rs1376384	12	80672064	C>T	0.004	0.041	0.09 (0.01-0.69)	0.000546809	NS
714	rs12815206	12	80675303	C>A	0.004	0.041	0.09 (0.01-0.69)	0.000546809	NS
715	rs7108724	11	129220126	A>G	0.256	0.159	1.87 (1.32-2.66)	0.000548004	NS
716	rs12630840	3	71947977	G>T	0.175	0.095	2.13 (1.40-3.25)	0.000549581	NS
717	rs6440561	3	148358582	A>G	0.033	0.093	0.31 (0.15-0.66)	0.000549725	NS
718	rs201501	7	101758584	C>T	0.073	0.024	3.36 (1.73-6.52)	0.000550543	NS
719	rs1952836	14	28576698	A>G	0.447	0.328	1.68 (1.25-2.26)	0.000551568	NS
720	rs1191373	14	28591117	T>C	0.447	0.328	1.68 (1.25-2.26)	0.000551568	NS
721	rs13227860	7	22154454	G>A	0.297	0.193	1.81 (1.30-2.53)	0.000552129	NS
722	rs10492109	12	9494051	G>A	0.276	0.175	1.83 (1.30-2.56)	0.000552481	NS
723	rs36560	14	71354664	A>G	0.256	0.369	0.57 (0.41-0.79)	0.00055316	NS
724	rs12510838	4	72961538	A>G	0.224	0.131	1.92 (1.33-2.77)	0.000555407	NS
725	rs11731180	4	163092108	T>C	0.512	0.397	1.72 (1.26-2.35)	0.000556389	NS
726	rs1857955	4	189342799	G>A	0.402	0.289	1.73 (1.27-2.36)	0.000558616	NS
727	rs6887024	5	66089535	G>A	0.232	0.139	1.92 (1.33-2.78)	0.000564348	NS
728	rs2054684	4	173238445	G>A	0.093	0.183	0.47 (0.30-0.75)	0.000565452	NS
729	rs2909638	18	62115075	A>G	0.093	0.183	0.47 (0.30-0.75)	0.000565452	NS
730	rs17224116	5	66553983	C>T	0.069	0.022	3.49 (1.75-6.94)	0.000566581	NS
731	rs1114832	19	45636201	G>A	0.02	0.076	0.27 (0.11-0.66)	0.000566713	NS
732	rs3925162	19	45639716	A>G	0.02	0.076	0.27 (0.11-0.66)	0.000566713	NS
733	rs10425074	19	45640124	A>G	0.02	0.076	0.27 (0.11-0.66)	0.000566713	NS
734	rs4143817	10	84099660	G>T	0.309	0.2	1.75 (1.28-2.40)	0.000566986	NS
735	rs16931576	8	65899664	G>T	0.362	0.478	0.58 (0.43-0.80)	0.000567439	NS
736	rs2912263	8	3778212	T>G	0.256	0.372	0.58 (0.42-0.80)	0.000568119	NS
737	rs3803429	15	101447019	T>C	0.065	0.02	3.65 (1.79-7.46)	0.000569927	NS
738	rs34427	5	107495173	C>T	0.313	0.435	0.60 (0.44-0.81)	0.000572851	NS
739	rs12661254	6	32362173	A>G	0.037	0.006	6.80 (2.24-20.70)	0.000574459	NS
740	rs2576542	16	55479952	C>T	0.114	0.049	2.49 (1.50-4.12)	0.000575198	NS
741	rs11185459	3	196617207	G>T	0.272	0.171	1.82 (1.30-2.54)	0.000575262	NS
742	rs11185460	3	196617378	T>C	0.272	0.171	1.82 (1.30-2.54)	0.000575262	NS
743	rs7847277	9	97613428	G>A	0.358	0.484	0.61 (0.45-0.81)	0.000577253	NS
744	rs16862194	3	149443134	G>A	0.199	0.112	2.00 (1.36-2.94)	0.000579505	NS
745	rs954715	3	149479256	T>C	0.199	0.112	2.00 (1.36-2.94)	0.000579505	NS
746	rs4605557	3	175338777	G>A	0.028	0.089	0.31 (0.14-0.68)	0.000579648	NS
747	rs10936865	3	175341317	G>A	0.028	0.089	0.31 (0.14-0.68)	0.000579648	NS
748	rs9846894	3	175343481	G>A	0.028	0.089	0.31 (0.14-0.68)	0.000579648	NS
749	rs10886323	10	120604209	A>G	0.122	0.214	0.49 (0.32-0.76)	0.00058017	NS
750	rs11563692	7	126843169	C>A	0.069	0.022	3.48 (1.75-6.92)	0.000580187	NS
751	rs6846033	4	62739674	T>C	0.215	0.124	1.93 (1.34-2.79)	0.000581294	NS
752	rs1905496	3	176720780	C>T	0.329	0.44	0.57 (0.41-0.79)	0.000581988	NS
753	rs12497227	3	143560530	T>G	0.037	0.102	0.34 (0.17-0.69)	0.000583011	NS
754	rs2118312	12	104257138	A>G	0.24	0.352	0.57 (0.41-0.79)	0.000584151	NS
755	rs11940059	4	25228822	C>T	0.354	0.473	0.59 (0.44-0.80)	0.00058451	NS
756	rs9365808	6	165314143	A>G	0.382	0.265	1.68 (1.25-2.27)	0.000591941	NS
757	rs2540709	16	55473882	T>C	0.114	0.049	2.48 (1.50-4.11)	0.000593662	NS
758	rs10495875	2	38055097	G>A	0.15	0.076	2.24 (1.43-3.50)	0.00059439	NS
759	rs12140386	1	118609761	C>A	0.211	0.325	0.57 (0.41-0.80)	0.000594719	NS
760	rs9365785	6	165262895	G>A	0.415	0.294	1.66 (1.24-2.22)	0.000595079	NS
761	rs9918635	7	100805704	C>T	0.378	0.502	0.61 (0.45-0.81)	0.000595095	NS
762	kgp2500514	1	247835908	T>A	0.26	0.377	0.58 (0.42-0.80)	0.000595451	NS
763	rs2294088	8	124526607	A>G	0.459	0.339	1.67 (1.24-2.23)	0.000597486	NS
764	rs28446289	1	247835674	G>A	0.26	0.377	0.58 (0.42-0.80)	0.000598175	NS
765	rs4964136	12	105824848	G>A	0.476	0.356	1.68 (1.25-2.26)	0.000599454	NS
766	rs3775823	4	20542485	G>C	0.143	0.071	2.28 (1.44-3.60)	0.00059984	NS
767	rs10234418	7	95931247	G>T	0.118	0.051	2.41 (1.48-3.94)	0.000603867	NS
768	rs11654723	17	5689011	A>G	0.394	0.514	0.59 (0.44-0.80)	0.000604973	NS
769	rs17034835	2	68235796	C>T	0.089	0.176	0.47 (0.29-0.75)	0.000605889	NS
770	rs41553512	6	32486402	G>A	0.037	0.006	6.74 (2.22-20.51)	0.000606638	NS
771	kgp7307291	6	32487242	G>A	0.037	0.006	6.74 (2.22-20.51)	0.000606638	NS
772	rs7688320	4	43148953	A>G	0.333	0.455	0.60 (0.44-0.81)	0.000607204	NS
773	rs12894838	14	28554374	G>T	0.451	0.332	1.67 (1.24-2.25)	0.000610965	NS
774	rs3743057	15	79089007	G>A	0.236	0.141	1.88 (1.32-2.69)	0.000611679	NS
775	rs11637981	15	61289622	G>T	0.537	0.411	1.63 (1.23-2.17)	0.000612549	NS
776	rs13400999	2	54607847	T>C	0.033	0.095	0.33 (0.16-0.68)	0.00061265	NS
777	rs1147245	3	196657547	A>G	0.268	0.168	1.82 (1.30-2.55)	0.000613995	NS
778	rs3798709	6	11001276	A>G	0.504	0.384	1.67 (1.24-2.24)	0.000614986	NS
779	rs755764	8	65183082	G>A	0.106	0.194	0.48 (0.31-0.75)	0.000615795	NS
780	rs6746969	2	99839539	T>C	0.203	0.117	2.00 (1.35-2.94)	0.000618597	NS
781	rs6895353	5	79514675	A>G	0.378	0.264	1.70 (1.26-2.30)	0.000619388	NS
782	rs227401	14	70499880	C>T	0.126	0.058	2.37 (1.46-3.84)	0.000619942	NS
783	rs17107663	14	70507489	T>G	0.126	0.058	2.37 (1.46-3.84)	0.000619942	NS
784	rs836481	7	6431229	C>T	0.021	0.079	0.28 (0.11-0.68)	0.000623776	NS
785	rs6013520	20	51387250	A>G	0.26	0.161	1.83 (1.30-2.57)	0.000625513	NS
786	rs1374015	5	35950980	A>C	0.02	0.072	0.25 (0.10-0.64)	0.000627108	NS
787	rs10833134	11	19627527	T>C	0.357	0.242	1.70 (1.26-2.31)	0.000628294	NS
788	rs11161442	1	85215534	A>G	0.207	0.313	0.55 (0.39-0.78)	0.000629489	NS
789	rs7798936	7	95413253	G>A	0.207	0.313	0.55 (0.39-0.78)	0.000629489	NS
790	rs9541477	13	69219073	A>G	0.293	0.191	1.81 (1.29-2.53)	0.000629864	NS
791	rs10406099	19	52624642	C>A	0.26	0.16	1.81 (1.29-2.54)	0.000630234	NS
792	rs2550366	16	58247587	C>T	0.314	0.203	1.75 (1.27-2.40)	0.000630966	NS
793	rs2205264	8	117011944	A>C	0.362	0.481	0.60 (0.44-0.81)	0.000632355	NS
794	rs2054685	4	173238460	C>T	0.138	0.237	0.52 (0.35-0.78)	0.000632438	NS
795	rs6433107	2	169978860	T>G	0.28	0.396	0.58 (0.42-0.80)	0.000633325	NS
796	rs7403856	16	6156326	A>G	0.386	0.506	0.60 (0.44-0.81)	0.000633544	NS
797	rs2935191	13	29492647	G>A	0.167	0.087	2.09 (1.38-3.17)	0.000633642	NS
798	rs12489545	3	1756682	C>T	0.504	0.38	1.63 (1.23-2.17)	0.000636095	NS
799	rs4751763	10	121838651	C>T	0.504	0.384	1.66 (1.24-2.23)	0.000637327	NS
800	rs2411916	14	65727888	A>C	0.321	0.212	1.73 (1.27-2.36)	0.000640575	NS
801	rs6472000	8	63146398	A>G	0.248	0.153	1.87 (1.31-2.67)	0.000641396	NS
802	rs13003180	2	6389792	C>T	0.423	0.303	1.66 (1.24-2.22)	0.000641875	NS
803	rs6086616	20	68749	T>C	0.254	0.367	0.57 (0.41-0.80)	0.000643102	NS
804	rs3751667	16	1004554	G>A	0.484	0.359	1.63 (1.23-2.15)	0.000643976	NS
805	kgp11177037	2	618937	C>T	0.512	0.391	1.66 (1.24-2.22)	0.00064457	NS
806	kgp4103792	2	619630	A>G	0.512	0.391	1.66 (1.24-2.22)	0.00064457	NS
807	rs2205132	21	41899191	G>T	0.301	0.196	1.77 (1.28-2.44)	0.000645529	NS
808	rs476232	1	67312720	C>T	0.398	0.52	0.60 (0.45-0.81)	0.000647213	NS
809	rs936070	2	226501136	C>T	0.346	0.468	0.60 (0.45-0.81)	0.000647883	NS
810	rs6436574	2	226502137	G>A	0.346	0.468	0.60 (0.45-0.81)	0.000647883	NS
811	rs3791734	2	226516429	A>G	0.346	0.468	0.60 (0.45-0.81)	0.000647883	NS
812	rs2057133	14	63726382	G>A	0.337	0.456	0.59 (0.44-0.81)	0.000649078	NS
813	rs28723634	1	247834126	C>T	0.26	0.376	0.58 (0.43-0.80)	0.000653373	NS
814	kgp5355134	1	247836207	T>A	0.26	0.376	0.58 (0.43-0.80)	0.000653373	NS
815	rs9788109	12	105830111	T>C	0.467	0.35	1.67 (1.24-2.25)	0.000654275	NS
816	rs704190	12	22014473	T>C	0.362	0.249	1.70 (1.25-2.31)	0.000654489	NS
817	rs1334439	10	121826843	T>C	0.504	0.384	1.66 (1.24-2.23)	0.000655432	NS
818	rs10886590	10	121837285	T>C	0.504	0.384	1.66 (1.24-2.23)	0.000655432	NS
819	rs752283	5	177682664	T>C	0.337	0.23	1.75 (1.27-2.41)	0.000658079	NS
820	rs11208966	1	67306054	C>A	0.398	0.52	0.60 (0.45-0.81)	0.000660053	NS
821	rs2869367	20	47031920	A>G	0.163	0.263	0.53 (0.37-0.78)	0.000660095	NS
822	rs10059650	5	128106619	G>A	0.077	0.161	0.46 (0.28-0.75)	0.000660299	NS
823	rs17274130	8	130708705	C>T	0.435	0.313	1.63 (1.23-2.17)	0.000664172	NS
824	rs17442031	12	17502531	T>C	0.114	0.051	2.52 (1.50-4.22)	0.000664869	NS
825	rs2643800	9	27657713	A>C	0.297	0.412	0.59 (0.43-0.80)	0.000665623	NS
826	rs6782656	3	114843510	A>G	0.028	0.087	0.31 (0.14-0.68)	0.000665873	NS
827	rs917686	17	5687717	T>C	0.394	0.513	0.60 (0.44-0.81)	0.000666595	NS
828	rs3918149	6	32936373	G>A	0.115	0.205	0.49 (0.32-0.76)	0.000668952	NS
829	rs430620	6	33017486	C>T	0.012	0.058	0.20 (0.06-0.64)	0.00066922	NS
830	rs10475590	5	172686386	T>C	0.138	0.237	0.53 (0.36-0.78)	0.000671762	NS
831	rs2289420	3	124385942	A>G	0.163	0.087	2.16 (1.40-3.35)	0.000675612	NS
832	rs35653635	3	124390722	G>A	0.163	0.087	2.16 (1.40-3.35)	0.000675612	NS
833	rs10756847	9	16946673	C>T	0.191	0.108	2.02 (1.36-3.01)	0.000677951	NS
834	rs4244862	12	33091567	T>C	0.159	0.086	2.24 (1.42-3.53)	0.000677954	NS
835	rs6728586	2	88837444	T>C	0.346	0.238	1.75 (1.27-2.41)	0.000679156	NS
836	rs6973852	7	71007374	T>C	0.337	0.457	0.60 (0.44-0.81)	0.000680524	NS
837	rs1867555	1	166010221	T>C	0.167	0.088	2.10 (1.38-3.19)	0.000683968	NS
838	rs7826320	8	19152556	G>A	0.516	0.395	1.64 (1.23-2.19)	0.000684603	NS
839	rs10936926	3	176736993	T>C	0.333	0.443	0.57 (0.41-0.80)	0.000684683	NS
840	rs4861673	4	186574328	T>C	0.179	0.1	2.09 (1.38-3.18)	0.000686007	NS
841	rs2191027	3	45804391	G>A	0.004	0.041	0.10 (0.01-0.72)	0.0006872	NS
842	rs9879020	3	196616593	T>C	0.27	0.17	1.80 (1.29-2.53)	0.000687571	NS
843	rs11654642	17	2008938	G>A	0.061	0.133	0.41 (0.23-0.72)	0.000687818	NS
844	rs1316873	2	95698646	G>C	0.361	0.248	1.70 (1.25-2.30)	0.000687982	NS
845	rs4869444	5	35954614	C>T	0.02	0.072	0.26 (0.10-0.65)	0.000688688	NS
846	rs11600377	11	68785803	A>G	0.305	0.203	1.79 (1.28-2.49)	0.000689535	NS
847	rs4640417	2	648527	A>G	0.378	0.498	0.60 (0.45-0.81)	0.000689632	NS
848	kgp2119932	2	649135	G>A	0.378	0.498	0.60 (0.45-0.81)	0.000689632	NS
849	rs10498676	6	11026999	G>A	0.504	0.385	1.66 (1.24-2.23)	0.000692343	NS
850	rs7661156	4	125355040	A>G	0.024	0.081	0.29 (0.12-0.68)	0.000692793	NS
851	rs10862084	12	80672533	A>C	0.004	0.039	0.10 (0.01-0.71)	0.000694313	NS
852	rs13405482	2	8143969	C>T	0.069	0.146	0.43 (0.25-0.73)	0.00069564	NS
853	rs12041565	1	245773041	C>T	0.268	0.383	0.59 (0.43-0.80)	0.000696978	NS
854	rs6081901	20	20144772	G>A	0.134	0.229	0.51 (0.34-0.77)	0.000697467	NS
855	rs7690492	4	20544184	C>T	0.297	0.412	0.59 (0.43-0.81)	0.000698538	NS
856	rs977580	9	13550541	T>C	0.13	0.226	0.52 (0.34-0.77)	0.000699541	NS
857	rs12544945	8	63449156	T>G	0.577	0.452	1.62 (1.22-2.16)	0.000700663	NS
858	rs2369302	19	41251180	T>G	0.382	0.505	0.61 (0.46-0.82)	0.000703303	NS
859	rs9433603	1	88057291	G>A	0.5	0.38	1.65 (1.23-2.20)	0.000704595	NS
860	rs9343714	6	78723311	C>A	0.008	0.049	0.15 (0.04-0.64)	0.000706624	NS
861	rs2752914	20	51617949	T>C	0.008	0.049	0.15 (0.04-0.64)	0.000706624	NS
862	rs1914459	2	127515864	G>A	0.224	0.133	1.91 (1.32-2.76)	0.000707049	NS
863	rs1560661	5	149793457	T>C	0.537	0.413	1.63 (1.22-2.16)	0.000708673	NS
864	rs2001285	10	101102123	G>A	0.236	0.347	0.58 (0.41-0.80)	0.000709809	NS
865	rs10739766	9	132673694	T>C	0.093	0.181	0.48 (0.30-0.76)	0.000717804	NS
866	rs2007126	9	132684007	T>C	0.093	0.181	0.48 (0.30-0.76)	0.000717804	NS
867	rs702554	5	59742759	C>T	0.203	0.308	0.55 (0.39-0.79)	0.00071859	NS
868	rs10502263	11	121942321	G>A	0.476	0.354	1.63 (1.23-2.18)	0.000719278	NS
869	rs17639612	5	153921460	G>A	0.089	0.172	0.46 (0.29-0.75)	0.000719952	NS
870	rs7757379	6	166502703	C>T	0.077	0.158	0.45 (0.27-0.74)	0.000720254	NS
871	rs12031260	1	118537074	A>G	0.215	0.328	0.58 (0.41-0.80)	0.000720705	NS
872	rs10923467	1	118552926	G>A	0.215	0.328	0.58 (0.41-0.80)	0.000720705	NS
873	rs10494203	1	118564671	G>T	0.215	0.328	0.58 (0.41-0.80)	0.000720705	NS
874	rs6598481	15	102008648	C>T	0.187	0.295	0.56 (0.40-0.80)	0.000721151	NS
875	rs3861181	15	79043370	G>T	0.26	0.377	0.59 (0.43-0.81)	0.000721274	NS
876	rs2966791	5	107647594	C>T	0.305	0.42	0.59 (0.43-0.81)	0.000724903	NS
877	rs12626589	21	26609208	T>C	0.069	0.146	0.43 (0.25-0.73)	0.000727302	NS
878	rs1508374	6	106152393	T>C	0.016	0.065	0.23 (0.08-0.65)	0.000729093	NS
879	rs6869150	5	71796443	G>A	0.13	0.063	2.34 (1.45-3.78)	0.000732569	NS
880	rs691541	5	176324980	G>A	0.04	0.006	6.16 (2.03-18.65)	0.000733254	NS
881	rs10797386	1	3168280	G>A	0.13	0.229	0.53 (0.36-0.78)	0.0007355	NS
882	rs4959949	6	4384960	G>T	0.52	0.4	1.65 (1.23-2.20)	0.000735593	NS
883	rs11257367	10	11905880	T>G	0.061	0.135	0.42 (0.24-0.73)	0.000735721	NS
884	rs10881826	10	92480720	A>C	0.061	0.135	0.42 (0.24-0.73)	0.000735721	NS
885	rs10785969	10	92482759	G>A	0.061	0.135	0.42 (0.24-0.73)	0.000735721	NS
886	rs622572	11	110679157	C>T	0.398	0.521	0.61 (0.46-0.82)	0.000737555	NS
887	rs607678	11	110679818	A>C	0.398	0.521	0.61 (0.46-0.82)	0.000737555	NS
888	rs11160711	14	20913996	C>T	0.35	0.471	0.61 (0.45-0.82)	0.000738275	NS
889	rs6420387	16	73303213	C>T	0.093	0.177	0.47 (0.29-0.75)	0.000738481	NS
890	rs3117940	13	22520324	A>G	0.248	0.155	1.87 (1.31-2.69)	0.000739555	NS
891	rs940289	9	110436968	C>T	0.268	0.169	1.80 (1.28-2.51)	0.000739927	NS
892	rs1323739	6	11004561	G>C	0.224	0.335	0.58 (0.41-0.80)	0.000739967	NS
893	kgp7729822	2	619909	G>T	0.512	0.392	1.64 (1.23-2.20)	0.000740088	NS
894	rs9392980	6	8240327	A>G	0.313	0.208	1.75 (1.27-2.42)	0.000740642	NS
895	rs3807955	7	20443021	C>T	0.455	0.337	1.65 (1.23-2.21)	0.000744969	NS
896	rs11257188	10	6237156	C>A	0.098	0.183	0.48 (0.30-0.76)	0.000745625	NS
897	kgp7385789	2	619535	G>A	0.512	0.392	1.64 (1.23-2.20)	0.000748771	NS
898	rs10923496	1	118662302	A>C	0.106	0.195	0.49 (0.32-0.77)	0.000751345	NS
899	kgp570016	2	603157	G>A	0.402	0.524	0.61 (0.46-0.82)	0.000753891	NS
900	rs2248861	6	151645569	G>A	0.431	0.316	1.67 (1.24-2.25)	0.00075408	NS
901	rs17123627	12	49635078	C>A	0.118	0.054	2.45 (1.48-4.07)	0.00075445	NS
902	rs10239125	7	91447692	T>G	0.455	0.335	1.64 (1.23-2.18)	0.000754484	NS
903	rs10031689	4	89452479	C>T	0.077	0.156	0.45 (0.27-0.74)	0.000755107	NS
904	rs2705434	4	156558695	C>A	0.24	0.146	1.85 (1.30-2.64)	0.000755262	NS
905	rs2505988	10	43562340	C>T	0.012	0.059	0.21 (0.06-0.67)	0.000756167	NS
906	rs4130755	12	25496045	T>G	0.492	0.376	1.67 (1.24-2.26)	0.000759851	NS
907	rs10829661	10	131726740	C>T	0.15	0.251	0.54 (0.37-0.79)	0.000760827	NS
908	rs9374629	6	117297513	C>T	0.305	0.425	0.60 (0.45-0.82)	0.000763142	NS
909	rs9988931	12	104285669	G>A	0.533	0.414	1.65 (1.23-2.22)	0.000766126	NS
910	rs7294443	12	104286036	C>A	0.533	0.414	1.65 (1.23-2.22)	0.000766126	NS
911	rs7314790	12	104286891	C>T	0.533	0.414	1.65 (1.23-2.22)	0.000766126	NS
912	rs2374351	12	104287528	T>C	0.533	0.414	1.65 (1.23-2.22)	0.000766126	NS
913	rs2888809	12	104288767	G>A	0.533	0.414	1.65 (1.23-2.22)	0.000766126	NS
914	rs9958734	18	47118398	T>C	0.378	0.495	0.60 (0.44-0.81)	0.000770865	NS
915	rs7356835	6	165273510	T>C	0.524	0.405	1.64 (1.23-2.20)	0.000776294	NS
916	rs10226654	7	153070287	T>C	0.061	0.132	0.41 (0.23-0.72)	0.000777423	NS
917	rs9644321	8	2105181	G>A	0.472	0.353	1.65 (1.23-2.21)	0.000777575	NS
918	kgp11974794	17	39137387	C>T	0.215	0.126	1.91 (1.32-2.77)	0.00077845	NS
919	rs9852385	3	41458709	C>T	0.049	0.116	0.38 (0.20-0.71)	0.000779078	NS
920	rs388988	16	85965801	G>T	0.085	0.167	0.46 (0.28-0.75)	0.000779776	NS
921	rs7648926	3	1772270	G>A	0.496	0.374	1.62 (1.22-2.15)	0.000780862	NS
922	rs6501358	17	67992704	T>C	0.139	0.238	0.53 (0.36-0.78)	0.000781358	NS
923	rs7893416	10	11937433	A>C	0.057	0.128	0.41 (0.23-0.73)	0.000783746	NS
924	rs10874819	1	94419799	T>C	0.26	0.162	1.80 (1.28-2.53)	0.000784116	NS
925	rs268486	5	9426734	G>A	0.248	0.36	0.58 (0.42-0.81)	0.000784757	NS
926	rs17055578	13	38006108	A>G	0.028	0.09	0.33 (0.15-0.71)	0.00078515	NS
927	rs1865997	15	80491453	A>G	0.537	0.414	1.62 (1.22-2.16)	0.000786193	NS
928	rs642193	9	136626906	A>C	0.093	0.178	0.48 (0.30-0.76)	0.000788157	NS
929	rs12453207	17	77383748	G>A	0.146	0.238	0.51 (0.34-0.77)	0.000788663	NS
930	rs179119	14	70418165	G>T	0.146	0.073	2.17 (1.40-3.38)	0.000789918	NS
931	rs6891459	5	31677085	T>C	0.126	0.222	0.52 (0.35-0.78)	0.000790228	NS
932	rs16957494	17	8549527	A>G	0.557	0.434	1.62 (1.22-2.15)	0.000790543	NS
933	rs7923870	10	2484526	C>T	0.089	0.035	2.79 (1.56-4.99)	0.000791819	NS
934	rs4869907	6	157432660	C>T	0.024	0.079	0.29 (0.12-0.67)	0.000791894	NS
935	rs1864163	16	56997233	G>A	0.134	0.066	2.30 (1.43-3.69)	0.000794647	NS
936	rs2037474	3	71247304	T>C	0.305	0.425	0.61 (0.45-0.82)	0.0007969	NS
937	rs4813943	20	10756166	G>A	0.476	0.353	1.61 (1.22-2.13)	0.000798463	NS
938	rs701164	1	230685255	G>A	0.407	0.294	1.68 (1.24-2.28)	0.000800306	NS
939	rs9865296	3	175364716	G>A	0.028	0.088	0.32 (0.15-0.70)	0.000800767	NS
940	rs11071557	15	61068954	T>C	0.268	0.172	1.82 (1.29-2.57)	0.000801345	NS
941	rs7139390	13	110635528	G>A	0.118	0.211	0.51 (0.34-0.78)	0.000803075	NS
942	rs7126113	11	123783226	C>T	0.394	0.513	0.61 (0.45-0.82)	0.000803671	NS
943	rs12563017	1	65381861	T>C	0.358	0.248	1.69 (1.25-2.30)	0.000808243	NS
944	rs12562416	1	242746560	T>C	0.488	0.37	1.65 (1.23-2.21)	0.000809353	NS
945	rs4658827	1	242746708	G>A	0.488	0.37	1.65 (1.23-2.21)	0.000809353	NS
946	rs323032	16	2356690	G>A	0.004	0.043	0.11 (0.02-0.79)	0.000809397	NS
947	rs10819642	9	101976992	T>C	0.398	0.52	0.61 (0.46-0.82)	0.000809836	NS
948	rs11614905	12	104884053	C>T	0.215	0.321	0.56 (0.40-0.80)	0.000810268	NS
949	rs7711726	5	55977624	C>T	0.179	0.282	0.56 (0.39-0.80)	0.000811004	NS
950	rs505245	7	154523979	T>C	0.415	0.301	1.67 (1.24-2.25)	0.000811171	NS
951	rs11049326	12	9340009	A>G	0.126	0.218	0.51 (0.34-0.77)	0.000811273	NS
952	rs4920106	21	43875734	G>A	0.381	0.265	1.65 (1.23-2.21)	0.000811359	NS
953	kgp298012	6	3023467	C>G	0.39	0.274	1.65 (1.23-2.21)	0.000813144	NS
954	rs2627395	8	3778852	T>C	0.205	0.313	0.57 (0.40-0.80)	0.000815231	NS
955	rs2102954	19	44029744	T>G	0.211	0.124	1.92 (1.32-2.79)	0.000816012	NS
956	rs6479565	9	97476866	G>A	0.362	0.248	1.66 (1.24-2.24)	0.000820097	NS
957	rs927091	20	4145021	C>T	0.232	0.344	0.58 (0.42-0.81)	0.000821259	NS
958	rs6518797	22	33181349	T>C	0.053	0.014	4.14 (1.84-9.32)	0.000822301	NS
959	rs1267468	11	34343483	G>T	0.069	0.022	3.26 (1.66-6.41)	0.000822669	NS
960	rs12516185	5	129741850	A>C	0.203	0.118	1.95 (1.33-2.87)	0.000822932	NS
961	rs198156	16	24237859	C>T	0.256	0.157	1.78 (1.28-2.49)	0.000823002	NS
962	rs11658601	17	74988330	A>G	0.252	0.365	0.59 (0.42-0.81)	0.000823154	NS
963	rs12142616	1	118629599	G>A	0.159	0.26	0.55 (0.38-0.79)	0.000823914	NS
964	rs4626524	7	91113955	G>A	0.341	0.463	0.61 (0.46-0.82)	0.00082662	NS
965	rs6541019	1	12436431	G>A	0.126	0.216	0.51 (0.33-0.77)	0.000827798	NS
966	rs2867133	2	607107	G>A	0.402	0.523	0.61 (0.46-0.82)	0.000828081	NS
967	rs9928269	16	2998911	C>T	0.39	0.503	0.59 (0.44-0.81)	0.000828143	NS
968	rs2598068	7	37877695	T>C	0.11	0.197	0.49 (0.32-0.77)	0.000829349	NS
969	rs12823628	12	17423219	C>A	0.061	0.019	3.64 (1.75-7.61)	0.000832174	NS
970	rs7560093	2	43247619	C>A	0.187	0.294	0.57 (0.40-0.80)	0.000836889	NS
971	rs265061	4	96393102	T>C	0.293	0.191	1.76 (1.27-2.44)	0.000838303	NS
972	rs4521014	2	35539417	A>G	0.142	0.238	0.53 (0.36-0.78)	0.000838309	NS
973	rs3129900	6	32305979	T>G	0.057	0.015	3.77 (1.74-8.16)	0.000839754	NS
974	rs3117119	6	32318610	T>C	0.057	0.015	3.77 (1.74-8.16)	0.000839754	NS
975	rs3132963	6	32320153	T>C	0.057	0.015	3.77 (1.74-8.16)	0.000839754	NS
976	rs3117117	6	32321272	T>G	0.057	0.015	3.77 (1.74-8.16)	0.000839754	NS
977	rs3129934	6	32336187	C>T	0.057	0.015	3.77 (1.74-8.16)	0.000839754	NS
978	rs4885092	13	73897497	A>G	0.057	0.015	3.77 (1.74-8.16)	0.000839754	NS
979	rs4529490	8	2097827	C>T	0.358	0.476	0.61 (0.45-0.82)	0.000841383	NS
980	rs11149485	13	28286430	T>C	0.272	0.171	1.76 (1.27-2.44)	0.000841725	NS
981	rs13176455	5	136100390	A>G	0.107	0.192	0.49 (0.31-0.76)	0.000842705	NS
982	rs4852066	2	239890696	A>G	0.033	0.005	7.44 (2.20-25.16)	0.000842889	NS
983	rs4260270	2	239896286	C>T	0.033	0.005	7.44 (2.20-25.16)	0.000842889	NS
984	rs17076399	3	44106849	G>A	0.033	0.005	7.44 (2.20-25.16)	0.000842889	NS
985	rs7805225	7	141070324	G>A	0.033	0.005	7.44 (2.20-25.16)	0.000842889	NS
986	rs11073335	15	38821568	G>A	0.033	0.005	7.44 (2.20-25.16)	0.000842889	NS
987	rs11661580	18	41186500	G>A	0.033	0.005	7.44 (2.20-25.16)	0.000842889	NS
988	rs9832640	3	71962547	C>T	0.203	0.117	1.93 (1.32-2.81)	0.000843663	NS
989	rs1912675	6	165279451	G>A	0.402	0.519	0.60 (0.45-0.82)	0.000844528	NS
990	rs735683	5	141485168	T>G	0.358	0.472	0.60 (0.44-0.81)	0.000845067	NS
991	rs11878169	18	31147930	A>G	0.02	0.072	0.27 (0.11-0.67)	0.000845402	NS
992	rs17403192	2	186245653	T>C	0.024	0.078	0.29 (0.12-0.67)	0.000846429	NS
993	rs12455224	18	44352258	C>T	0.305	0.201	1.74 (1.26-2.40)	0.000847215	NS
994	rs11216162	11	116728277	G>A	0.069	0.143	0.43 (0.25-0.74)	0.00084908	NS
995	rs7267351	20	1472720	G>A	0.073	0.026	3.19 (1.65-6.16)	0.000849427	NS
996	rs1004531	5	118605023	T>C	0.061	0.132	0.41 (0.23-0.73)	0.000853421	NS
997	rs13293564	9	35166763	G>T	0.033	0.005	7.43 (2.20-25.10)	0.000854387	NS
998	rs4915521	1	201377885	A>G	0.411	0.299	1.68 (1.24-2.27)	0.000856863	NS
999	rs725416	1	177148159	C>A	0.118	0.208	0.51 (0.33-0.77)	0.000858925	NS
1000	rs4497376	11	99687043	A>G	0.098	0.041	2.64 (1.52-4.61)	0.000859575	NS
1001	rs11590076	1	202122783	C>A	0.008	0.049	0.16 (0.04-0.67)	0.00086026	NS
1002	rs1569086	2	54514793	T>C	0.004	0.041	0.10 (0.01-0.76)	0.000860928	NS
1003	rs880721	2	129153304	T>C	0.39	0.51	0.61 (0.46-0.82)	0.00086154	NS
1004	rs1566692	3	131388823	T>C	0.451	0.335	1.65 (1.23-2.21)	0.000865893	NS
1005	rs12040650	1	184986725	T>C	0.224	0.131	1.84 (1.29-2.61)	0.000867422	NS
1006	rs3818392	1	20993162	G>A	0.28	0.182	1.78 (1.27-2.49)	0.000868804	NS
1007	kgp1306032	7	27223771	C>T	0.069	0.023	3.30 (1.67-6.53)	0.000869752	NS
1008	rs2237798	7	126845237	C>T	0.069	0.023	3.30 (1.67-6.53)	0.000869752	NS
1009	rs2108483	2	70825480	G>T	0.484	0.367	1.64 (1.22-2.20)	0.000870484	NS
1010	rs430353	3	11254071	A>G	0.374	0.263	1.68 (1.24-2.28)	0.000870696	NS
1011	rs1416620	1	216897131	T>C	0.232	0.14	1.85 (1.30-2.65)	0.000870703	NS
1012	rs2701323	2	237885874	G>A	0.325	0.218	1.70 (1.25-2.31)	0.000870781	NS
1013	rs241816	6	100879651	C>T	0.386	0.506	0.61 (0.46-0.82)	0.000871017	NS
1014	rs3117125	6	32316016	C>A	0.057	0.015	3.75 (1.74-8.12)	0.000872898	NS
1015	rs11678194	2	68237578	A>G	0.354	0.475	0.62 (0.46-0.82)	0.000873849	NS
1016	rs12583775	13	65969692	T>G	0.48	0.361	1.63 (1.22-2.17)	0.000874206	NS
1017	rs642388	12	63192295	A>G	0.016	0.066	0.24 (0.09-0.68)	0.000876312	NS
1018	rs13120580	4	172352348	G>T	0.221	0.132	1.89 (1.31-2.74)	0.000877785	NS
1019	kgp3033865	17	39139370	G>A	0.215	0.127	1.90 (1.31-2.75)	0.000878003	NS
1020	kgp3905052	17	39140221	C>T	0.215	0.127	1.90 (1.31-2.75)	0.000878003	NS
1021	rs6746619	2	166401939	C>T	0.057	0.016	3.83 (1.78-8.28)	0.000878189	NS
1022	rs10417909	19	55921579	T>C	0.313	0.205	1.69 (1.24-2.30)	0.000879203	NS
1023	rs7512954	1	163494597	C>T	0.488	0.369	1.63 (1.22-2.17)	0.000881054	NS
1024	rs2047933	5	7352865	T>C	0.285	0.184	1.76 (1.27-2.44)	0.000881124	NS
1025	rs10934472	3	118735409	T>C	0.24	0.147	1.84 (1.29-2.62)	0.000882554	NS
1026	rs12258833	10	131035372	A>G	0.248	0.157	1.87 (1.30-2.68)	0.000885341	NS
1027	rs10075839	5	71166100	G>A	0.106	0.046	2.54 (1.49-4.33)	0.000885826	NS
1028	rs11103633	9	137290768	G>A	0.106	0.046	2.54 (1.49-4.33)	0.000885826	NS
1029	rs6727683	2	35575973	G>T	0.142	0.238	0.53 (0.36-0.79)	0.000888881	NS
1030	rs2119185	3	124345166	C>T	0.089	0.174	0.48 (0.30-0.77)	0.000891476	NS
1031	rs3737728	1	1021415	C>T	0.163	0.083	2.02 (1.35-3.02)	0.000892299	NS
1032	rs8028556	15	102014895	C>T	0.557	0.439	1.63 (1.22-2.19)	0.000892338	NS
1033	rs562089	11	117710118	A>C	0.041	0.008	5.37 (2.00-14.43)	0.000895348	NS
1034	rs7989459	13	76472861	T>C	0.041	0.008	5.37 (2.00-14.43)	0.000895348	NS
1035	rs4961428	9	16951644	G>A	0.189	0.108	2.01 (1.34-3.01)	0.000895683	NS
1036	rs12133381	1	118657952	C>T	0.159	0.259	0.55 (0.38-0.80)	0.000896374	NS
1037	rs2103391	12	104879273	T>C	0.268	0.377	0.58 (0.42-0.81)	0.00089681	NS
1038	rs7837158	8	126429220	C>T	0.154	0.081	2.14 (1.38-3.31)	0.000897178	NS
1039	rs4796054	17	33536506	C>A	0.317	0.215	1.74 (1.26-2.41)	0.000897343	NS
1040	rs974083	4	23759262	T>C	0.362	0.253	1.69 (1.24-2.30)	0.000898053	NS
1041	rs2195208	12	9360480	G>A	0.135	0.23	0.52 (0.35-0.78)	0.0008984	NS
1042	rs7709638	5	118608427	A>C	0.008	0.047	0.16 (0.04-0.66)	0.000898407	NS
1043	rs2392450	7	36625156	C>T	0.272	0.384	0.59 (0.43-0.81)	0.000898684	NS
1044	rs1976080	14	48890184	G>A	0.238	0.149	1.90 (1.31-2.77)	0.000899531	NS
1045	rs6922189	6	78384736	T>G	0.02	0.071	0.26 (0.10-0.67)	0.000900722	NS
1046	rs4838578	10	49410677	C>T	0.02	0.071	0.26 (0.10-0.67)	0.000900722	NS
1047	rs11196764	10	116252408	C>T	0.325	0.444	0.61 (0.45-0.82)	0.000900817	NS
1048	rs2397449	16	55472928	C>T	0.11	0.048	2.43 (1.46-4.05)	0.00090206	NS
1049	rs11589847	1	242627009	A>G	0.309	0.206	1.73 (1.26-2.39)	0.00090526	NS
1050	rs17008119	4	125321426	T>C	0.024	0.079	0.29 (0.13-0.69)	0.000907276	NS
1051	rs1826424	4	125323828	C>A	0.024	0.079	0.29 (0.13-0.69)	0.000907276	NS
1052	rs2829165	21	25924849	A>G	0.22	0.324	0.57 (0.40-0.80)	0.000908797	NS
1053	rs4288315	7	122708549	C>T	0.089	0.171	0.47 (0.29-0.76)	0.000909276	NS
1054	rs11758386	6	21457950	T>C	0.366	0.48	0.60 (0.44-0.82)	0.000911426	NS
1055	rs13271597	8	2107717	T>C	0.455	0.338	1.63 (1.22-2.18)	0.000911564	NS
1056	rs9411047	9	74944437	C>T	0.142	0.237	0.53 (0.36-0.79)	0.000912348	NS
1057	rs3807947	7	20424889	T>G	0.472	0.354	1.63 (1.22-2.18)	0.000912377	NS
1058	rs6500208	16	49011249	G>A	0.472	0.354	1.63 (1.22-2.18)	0.000912377	NS
1059	rs2740532	13	50894838	T>C	0.028	0.083	0.30 (0.14-0.68)	0.000912908	NS
1060	rs495604	11	100675552	T>G	0.004	0.038	0.10 (0.01-0.73)	0.000913416	NS
1061	rs11037965	11	44378156	C>T	0.118	0.054	2.38 (1.45-3.93)	0.000913777	NS
1062	rs9847107	3	143545699	C>T	0.041	0.104	0.37 (0.19-0.71)	0.00091404	NS
1063	rs4839670	3	143547182	C>T	0.041	0.104	0.37 (0.19-0.71)	0.00091404	NS
1064	rs12452150	17	79004616	C>T	0.073	0.149	0.44 (0.26-0.75)	0.000914231	NS
1065	rs2303128	5	78320085	T>C	0.073	0.15	0.45 (0.27-0.75)	0.000914242	NS
1066	rs4471288	1	85214543	G>A	0.207	0.309	0.56 (0.39-0.80)	0.000914312	NS
1067	rs2389774	1	85217827	A>G	0.207	0.309	0.56 (0.39-0.80)	0.000914312	NS
1068	rs10081672	9	35155908	A>G	0.033	0.005	7.34 (2.17-24.81)	0.000914569	NS
1069	rs17608067	5	127576726	T>C	0.276	0.176	1.75 (1.26-2.43)	0.000917718	NS
1070	rs10884798	10	111303358	A>G	0.374	0.494	0.62 (0.46-0.83)	0.000924121	NS
1071	rs1436591	4	96557708	A>C	0.575	0.45	1.64 (1.22-2.20)	0.00092428	NS
1072	rs1165669	12	104318172	G>A	0.244	0.352	0.58 (0.42-0.81)	0.000925285	NS
1073	rs16984321	20	59375968	C>T	0.02	0.072	0.27 (0.11-0.68)	0.000926268	NS
1074	rs4398182	18	4063099	C>A	0.228	0.14	1.90 (1.31-2.76)	0.000926594	NS
1075	rs6770261	3	45804734	C>T	0.069	0.142	0.43 (0.25-0.74)	0.000927478	NS
1076	rs596443	9	32834922	T>G	0.244	0.148	1.79 (1.28-2.52)	0.000929807	NS
1077	rs208563	7	25629089	T>G	0.467	0.351	1.63 (1.22-2.18)	0.00093007	NS
1078	rs10759250	9	110446704	C>T	0.195	0.111	1.94 (1.32-2.85)	0.000930581	NS
1079	rs17110463	5	149195726	C>T	0.15	0.079	2.17 (1.38-3.39)	0.000930854	NS
1080	rs1498444	3	168645035	A>C	0.11	0.198	0.50 (0.33-0.78)	0.000932085	NS
1081	rs17076258	13	32093070	G>A	0.228	0.338	0.58 (0.42-0.81)	0.000932962	NS
1082	rs26953	5	59814314	T>C	0.236	0.345	0.58 (0.42-0.81)	0.000933211	NS
1083	rs972484	1	177106260	C>T	0.118	0.206	0.51 (0.33-0.78)	0.000934459	NS
1084	rs4433480	10	2606133	C>A	0.134	0.066	2.25 (1.41-3.58)	0.000935093	NS
1085	rs13015010	2	40195548	T>C	0.301	0.418	0.61 (0.45-0.82)	0.000935685	NS
1086	rs4719147	7	71016159	T>G	0.337	0.453	0.60 (0.44-0.82)	0.000936977	NS
1087	rs499177	8	98472201	C>T	0.561	0.439	1.60 (1.21-2.12)	0.000938023	NS
1088	rs10741784	11	19625940	G>A	0.35	0.24	1.67 (1.23-2.26)	0.000940059	NS
1089	rs1799785	19	45868291	A>C	0.187	0.104	1.95 (1.32-2.88)	0.00094048	NS
1090	rs2617235	15	42758738	T>C	0.126	0.216	0.51 (0.34-0.78)	0.000940638	NS
1091	rs2617237	15	42765624	A>G	0.126	0.216	0.51 (0.34-0.78)	0.000940638	NS
1092	rs7663036	4	163044602	G>A	0.455	0.347	1.70 (1.24-2.32)	0.000941223	NS
1093	rs2217228	12	9376649	C>T	0.142	0.238	0.54 (0.36-0.79)	0.000941639	NS
1094	rs976327	20	42642929	G>A	0.256	0.162	1.81 (1.28-2.57)	0.000941743	NS
1095	rs587201	2	135224353	C>T	0.175	0.274	0.55 (0.38-0.80)	0.00094469	NS
1096	rs171140	19	45865002	A>C	0.553	0.436	1.64 (1.22-2.20)	0.000946143	NS
1097	rs17063894	5	174168311	C>T	0.361	0.255	1.71 (1.25-2.35)	0.000947606	NS
1098	rs1870086	19	41256519	A>C	0.386	0.506	0.62 (0.46-0.83)	0.000948613	NS
1099	rs17024621	2	40156483	C>T	0.175	0.278	0.56 (0.39-0.80)	0.000952971	NS
1100	rs2921509	5	82740474	T>G	0.382	0.503	0.62 (0.47-0.83)	0.000953	NS
1101	rs941852	10	116275097	A>G	0.366	0.488	0.62 (0.47-0.83)	0.000954613	NS
1102	rs964450	2	68234640	T>G	0.354	0.473	0.62 (0.46-0.83)	0.000955711	NS
1103	rs7297281	12	92864368	G>A	0.504	0.391	1.66 (1.23-2.25)	0.000956536	NS
1104	rs302110	7	83284591	A>C	0.553	0.439	1.65 (1.22-2.23)	0.000957739	NS
1105	rs10491754	9	13548060	C>A	0.13	0.222	0.52 (0.35-0.79)	0.000958312	NS
1106	rs9592900	13	73848463	G>A	0.146	0.076	2.20 (1.39-3.47)	0.000959044	NS
1107	rs10031519	4	171741340	T>G	0.016	0.063	0.24 (0.08-0.66)	0.000961795	NS
1108	rs16877386	6	48311449	G>A	0.142	0.238	0.54 (0.36-0.79)	0.000963578	NS
1109	rs10778720	12	80613882	A>G	0.443	0.325	1.62 (1.22-2.15)	0.000965312	NS
1110	rs329957	19	53143916	C>T	0.329	0.447	0.61 (0.45-0.82)	0.000966167	NS
1111	rs11097475	4	96545423	G>A	0.561	0.442	1.62 (1.21-2.16)	0.000967524	NS
1112	rs6892045	5	107081424	G>A	0.411	0.295	1.63 (1.22-2.18)	0.000968108	NS
1113	rs7200725	16	7593627	C>A	0.435	0.317	1.62 (1.22-2.15)	0.000968644	NS
1114	rs335824	3	196669912	T>C	0.272	0.175	1.77 (1.27-2.48)	0.000969091	NS
1115	rs17062372	3	60145166	T>C	0.211	0.316	0.57 (0.40-0.81)	0.000970702	NS
1116	rs7948337	11	123918667	A>G	0.232	0.141	1.85 (1.29-2.66)	0.000975621	NS
1117	rs11052704	12	33587254	A>G	0.114	0.053	2.47 (1.47-4.15)	0.000976242	NS
1118	rs990909	13	39290569	G>A	0.512	0.397	1.64 (1.22-2.21)	0.000976335	NS
1119	rs2839519	21	43867844	G>A	0.122	0.211	0.51 (0.33-0.78)	0.000976366	NS
1120	rs11769883	7	155184309	C>T	0.447	0.331	1.63 (1.22-2.18)	0.000979412	NS
1121	rs495768	6	20035068	A>G	0.13	0.221	0.52 (0.34-0.78)	0.000980725	NS
1122	rs2806403	1	58523985	A>G	0.407	0.294	1.65 (1.22-2.22)	0.000986576	NS
1123	rs7825001	8	26814879	C>T	0.163	0.258	0.54 (0.37-0.79)	0.000991712	NS
1124	rs1896323	12	115301222	G>A	0.415	0.301	1.64 (1.22-2.20)	0.000994152	NS
1125	rs10146559	14	25579277	G>T	0.154	0.25	0.54 (0.37-0.79)	0.000995867	NS
1126	rs2031936	14	25579672	G>A	0.154	0.25	0.54 (0.37-0.79)	0.000995867	NS
1127	rs7990244	13	48584911	C>T	0.321	0.215	1.69 (1.24-2.31)	0.000997539	NS
1128	rs2079169	4	7685529	C>T	0.516	0.397	1.61 (1.21-2.14)	0.00099987	NS
1129	rs10174380	2	68596469	C>T	0.268	0.173	1.79 (1.27-2.52)	0.0010008	NS
1130	rs520809	12	119931099	T>C	0.225	0.137	1.87 (1.30-2.71)	0.00100192	NS
1131	rs10809798	9	1267493	C>A	0.365	0.254	1.66 (1.23-2.25)	0.00101005	NS
1132	rs3913195	4	172347176	G>A	0.22	0.132	1.88 (1.30-2.71)	0.0010106	NS
1133	rs7694458	4	172350228	A>G	0.22	0.132	1.88 (1.30-2.71)	0.0010106	NS
1134	rs7227637	18	4316070	T>C	0.309	0.204	1.69 (1.24-2.31)	0.00101169	NS
1135	rs471757	8	102527840	C>T	0.325	0.438	0.60 (0.44-0.82)	0.00101231	NS
1136	rs9487857	6	112550015	T>C	0.102	0.186	0.49 (0.31-0.77)	0.00101287	NS
1137	rs120436	11	110697444	T>C	0.577	0.457	1.61 (1.21-2.14)	0.00101311	NS
1138	rs8037461	15	26129267	C>T	0.463	0.353	1.67 (1.23-2.26)	0.00101351	NS
1139	rs2240615	19	964434	G>A	0.313	0.209	1.70 (1.24-2.34)	0.00101362	NS
1140	rs1922135	10	57409695	T>C	0.561	0.435	1.57 (1.20-2.06)	0.00101496	NS
1141	rs6549833	3	76158661	T>C	0.102	0.044	2.55 (1.48-4.39)	0.00101675	NS
1142	rs1258384	2	88639638	A>G	0.256	0.161	1.79 (1.27-2.51)	0.00102025	NS
1143	rs13032740	2	115453185	C>T	0.029	0.003	8.78 (2.24-34.49)	0.00102039	NS
1144	rs4675839	2	241913553	G>T	0.126	0.06	2.28 (1.41-3.68)	0.00102133	NS
1145	rs6108701	20	10766162	C>T	0.467	0.347	1.60 (1.21-2.11)	0.00102309	NS
1146	rs12526605	6	1621625	C>T	0.285	0.396	0.60 (0.43-0.82)	0.00102428	NS
1147	rs1332988	9	105425207	T>G	0.037	0.098	0.36 (0.18-0.72)	0.00102469	NS
1148	rs11098739	4	125077863	C>T	0.508	0.395	1.65 (1.22-2.23)	0.00102617	NS
1149	rs4687836	3	118730933	T>C	0.24	0.148	1.82 (1.28-2.60)	0.00102922	NS
1150	rs3772795	3	124408691	A>G	0.163	0.089	2.10 (1.36-3.25)	0.00103137	NS
1151	rs7036801	9	9155721	C>T	0.398	0.288	1.66 (1.23-2.25)	0.00103262	NS
1152	rs6897947	5	115848046	T>C	0.268	0.378	0.59 (0.43-0.82)	0.00103448	NS
1153	kgp10743060	17	39135084	A>G	0.215	0.128	1.88 (1.30-2.72)	0.00103613	NS
1154	rs4767293	12	112463296	G>A	0.081	0.031	2.91 (1.57-5.40)	0.00103622	NS
1155	rs10177805	2	235425433	C>T	0.541	0.42	1.60 (1.20-2.12)	0.00103716	NS
1156	rs205370	16	28022429	A>G	0.333	0.229	1.70 (1.24-2.33)	0.00103794	NS
1157	rs3904187	9	86009746	C>T	0.57	0.447	1.59 (1.20-2.10)	0.00103841	NS
1158	rs1107256	1	201373844	G>A	0.187	0.104	1.93 (1.31-2.84)	0.00104085	NS
1159	kgp4494379	2	599547	C>A	0.402	0.521	0.62 (0.46-0.83)	0.0010409	NS
1160	kgp270328	2	601580	C>T	0.402	0.521	0.62 (0.46-0.83)	0.0010409	NS
1161	rs4857943	3	20405255	A>G	0.228	0.139	1.86 (1.29-2.67)	0.00104125	NS
1162	rs16837372	3	131375780	T>C	0.402	0.292	1.66 (1.22-2.24)	0.00104166	NS
1163	rs10163769	18	31160995	C>T	0.02	0.071	0.27 (0.11-0.69)	0.00104176	NS
1164	rs7226575	18	31168982	T>C	0.02	0.071	0.27 (0.11-0.69)	0.00104176	NS
1165	rs718362	14	63742585	T>C	0.305	0.418	0.60 (0.44-0.82)	0.00104202	NS
1166	rs17083126	5	92719781	T>G	0.045	0.108	0.38 (0.20-0.72)	0.00104305	NS
1167	rs868389	6	165115265	T>C	0.459	0.345	1.63 (1.22-2.19)	0.0010432	NS
1168	rs17194101	3	107049360	A>G	0.093	0.039	2.69 (1.52-4.77)	0.00104442	NS
1169	rs9856825	3	107060396	C>T	0.093	0.039	2.69 (1.52-4.77)	0.00104442	NS
1170	rs9989971	3	107071409	G>A	0.093	0.039	2.69 (1.52-4.77)	0.00104442	NS
1171	rs12630951	3	107073273	G>T	0.093	0.039	2.69 (1.52-4.77)	0.00104442	NS
1172	rs11053573	12	10231393	C>T	0.221	0.132	1.86 (1.29-2.67)	0.00104785	NS
1173	rs9947671	18	76082105	C>T	0.11	0.198	0.51 (0.33-0.78)	0.00104829	NS
1174	rs2837693	21	41910362	G>A	0.374	0.261	1.63 (1.22-2.19)	0.00104953	NS
1175	rs10141618	14	28552714	G>A	0.447	0.333	1.63 (1.22-2.20)	0.00105029	NS
1176	rs469063	21	40240580	T>G	0.184	0.284	0.55 (0.38-0.80)	0.00105069	NS
1177	rs7043024	9	16475660	C>T	0.289	0.4	0.60 (0.44-0.82)	0.00105089	NS
1178	rs2902028	2	67872571	A>C	0.394	0.512	0.62 (0.46-0.83)	0.00105181	NS
1179	rs4920374	1	17872028	A>G	0.333	0.234	1.75 (1.25-2.44)	0.00105356	NS
1180	rs7081599	10	43385069	C>T	0.118	0.206	0.51 (0.33-0.78)	0.00105372	NS
1181	rs2223059	8	117129410	C>T	0.362	0.475	0.60 (0.44-0.82)	0.00105756	NS
1182	rs10243728	7	137695178	A>G	0.309	0.421	0.60 (0.44-0.82)	0.00105847	NS
1183	rs10069453	5	142005577	A>C	0.224	0.137	1.88 (1.29-2.72)	0.00105862	NS
1184	rs13354387	5	141576973	C>T	0.159	0.257	0.55 (0.38-0.80)	0.00106068	NS
1185	rs17087570	6	156907747	C>T	0.159	0.257	0.55 (0.38-0.80)	0.00106068	NS
1186	rs4679614	3	59810867	T>C	0.077	0.028	2.94 (1.57-5.51)	0.00106069	NS
1187	rs10428174	3	59814048	A>G	0.077	0.028	2.94 (1.57-5.51)	0.00106069	NS
1188	rs12725043	1	20457340	A>G	0.028	0.083	0.31 (0.14-0.70)	0.00106098	NS
1189	rs7591669	2	174718059	T>C	0.037	0.096	0.35 (0.17-0.71)	0.00106346	NS
1190	rs35382	5	59821543	C>T	0.236	0.344	0.59 (0.42-0.82)	0.00106347	NS
1191	rs10190823	2	158789851	T>C	0.411	0.302	1.67 (1.23-2.28)	0.00106736	NS
1192	rs4866058	5	20626297	C>A	0.15	0.079	2.13 (1.37-3.31)	0.00106953	NS
1193	rs7852159	9	23575805	A>G	0.22	0.134	1.90 (1.30-2.77)	0.00106996	NS
1194	rs6460666	7	71006669	C>T	0.34	0.456	0.61 (0.45-0.83)	0.00107115	NS
1195	rs7102393	11	123877696	C>T	0.285	0.396	0.60 (0.44-0.82)	0.00107135	NS
1196	rs1475221	13	28037566	A>G	0.264	0.168	1.76 (1.26-2.47)	0.00107241	NS
1197	rs2922233	15	57809459	T>C	0.167	0.266	0.56 (0.39-0.80)	0.0010726	NS
1198	rs4963842	12	22836052	G>T	0.073	0.147	0.44 (0.26-0.75)	0.00107609	NS
1199	rs2132797	17	35228631	A>G	0.39	0.507	0.62 (0.46-0.83)	0.00107694	NS
1200	rs11851174	14	101345504	C>T	0.467	0.348	1.61 (1.21-2.14)	0.00107882	NS
1201	rs7311949	12	105846410	G>A	0.472	0.358	1.63 (1.21-2.19)	0.00108287	NS
1202	rs12546350	8	32397189	G>A	0.139	0.069	2.22 (1.39-3.54)	0.00108364	NS
1203	rs10913294	1	177142106	C>T	0.114	0.2	0.51 (0.33-0.78)	0.00108392	NS
1204	rs10047146	1	177103690	T>C	0.118	0.205	0.51 (0.33-0.78)	0.00108412	NS
1205	rs226095	11	110671733	T>C	0.402	0.521	0.62 (0.47-0.83)	0.00108511	NS
1206	rs4725149	7	8999140	G>A	0.146	0.074	2.11 (1.36-3.26)	0.0010856	NS
1207	rs369895	8	143903291	A>G	0.18	0.102	2.00 (1.33-3.02)	0.00108609	NS
1208	rs6575805	14	101349017	A>G	0.549	0.433	1.62 (1.21-2.18)	0.00108674	NS
1209	rs13180663	5	13604996	T>C	0.297	0.198	1.74 (1.25-2.42)	0.00108747	NS
1210	rs12043257	1	118624336	T>C	0.163	0.263	0.56 (0.39-0.81)	0.00109028	NS
1211	rs9944675	18	6433650	C>T	0.163	0.263	0.56 (0.39-0.81)	0.00109028	NS
1212	rs16888761	8	39957518	G>A	0.004	0.039	0.11 (0.01-0.78)	0.00109059	NS
1213	rs1420291	16	54547422	C>T	0.289	0.19	1.74 (1.25-2.42)	0.00109222	NS
1214	rs2903681	3	116404027	C>A	0.309	0.426	0.62 (0.46-0.83)	0.00109267	NS
1215	rs2160279	16	55470889	C>T	0.118	0.054	2.32 (1.42-3.80)	0.00109356	NS
1216	rs2238510	16	24321187	G>A	0.333	0.448	0.61 (0.45-0.83)	0.00109403	NS
1217	rs10421247	19	45657486	C>T	0.016	0.066	0.26 (0.09-0.70)	0.00109461	NS
1218	rs1863459	15	26892676	G>A	0.179	0.1	1.98 (1.32-2.95)	0.00109551	NS
1219	rs6913471	6	32339925	T>A	0.131	0.225	0.53 (0.36-0.80)	0.00109611	NS
1220	rs1618536	19	45871606	G>A	0.549	0.434	1.63 (1.21-2.19)	0.00109618	NS
1221	rs9569195	13	55644407	A>C	0.232	0.142	1.84 (1.28-2.64)	0.00109649	NS
1222	kgp12049438	2	619450	A>G	0.508	0.392	1.62 (1.21-2.17)	0.0010968	NS
1223	rs7260534	19	52074474	G>T	0.248	0.157	1.83 (1.28-2.61)	0.00109742	NS
1224	rs16940062	18	44351851	G>A	0.293	0.193	1.73 (1.25-2.41)	0.00109853	NS
1225	kgp4599054	6	35088381	C>G	0.025	0.08	0.30 (0.13-0.70)	0.00110235	NS
1226	rs1978656	2	67920009	C>T	0.301	0.2	1.72 (1.25-2.38)	0.00110337	NS
1227	rs11931290	4	86502897	T>C	0.126	0.061	2.29 (1.41-3.71)	0.00110382	NS
1228	rs12666918	7	154540471	T>C	0.382	0.5	0.62 (0.46-0.83)	0.00110585	NS
1229	rs12815289	12	104255219	A>G	0.309	0.421	0.60 (0.44-0.82)	0.0011062	NS
1230	rs7947913	11	123918456	T>C	0.411	0.299	1.64 (1.22-2.20)	0.00110666	NS
1231	rs1851185	2	212527729	T>C	0.431	0.317	1.63 (1.21-2.18)	0.00111229	NS
1232	rs1769657	9	110736914	C>T	0.272	0.38	0.59 (0.43-0.82)	0.00111248	NS
1233	rs12478101	2	115434678	G>A	0.028	0.003	8.63 (2.20-33.89)	0.00111466	NS
1234	rs17043357	2	115445395	T>G	0.028	0.003	8.63 (2.20-33.89)	0.00111466	NS
1235	rs4569486	2	115464772	C>T	0.028	0.003	8.63 (2.20-33.89)	0.00111466	NS
1236	rs1002872	2	115465056	A>T	0.028	0.003	8.63 (2.20-33.89)	0.00111466	NS
1237	rs7605779	2	115472604	T>G	0.028	0.003	8.63 (2.20-33.89)	0.00111466	NS
1238	rs17072775	5	170037782	G>A	0.028	0.003	8.63 (2.20-33.89)	0.00111466	NS
1239	rs2099282	7	14386532	C>T	0.028	0.003	8.63 (2.20-33.89)	0.00111466	NS
1240	kgp13732828	7	44256324	G>A	0.028	0.003	8.63 (2.20-33.89)	0.00111466	NS
1241	rs2968778	2	55338420	T>C	0.272	0.177	1.77 (1.26-2.49)	0.00111519	NS
1242	rs1659259	2	88659895	G>T	0.203	0.117	1.87 (1.29-2.70)	0.00111557	NS
1243	rs9843491	3	153100477	G>A	0.593	0.472	1.59 (1.20-2.10)	0.00111813	NS
1244	rs1476989	2	40178432	T>C	0.305	0.42	0.61 (0.45-0.83)	0.00111817	NS
1245	rs10873636	15	26888978	G>T	0.176	0.097	1.98 (1.32-2.97)	0.00112249	NS
1246	rs879502	21	25534658	T>G	0.187	0.287	0.56 (0.39-0.81)	0.0011226	NS
1247	rs4535364	4	43151137	T>G	0.252	0.363	0.60 (0.44-0.82)	0.00112431	NS
1248	rs13114756	4	43161354	G>A	0.252	0.363	0.60 (0.44-0.82)	0.00112431	NS
1249	rs1356792	3	20378153	A>G	0.447	0.336	1.64 (1.22-2.22)	0.00112518	NS
1250	rs7235775	18	47517833	C>T	0.004	0.039	0.10 (0.01-0.75)	0.00112973	NS
1251	rs1474813	22	27881885	G>A	0.361	0.254	1.68 (1.23-2.29)	0.0011304	NS
1252	rs2162530	12	115299861	C>T	0.398	0.287	1.64 (1.22-2.20)	0.00113042	NS
1253	rs13296965	9	13543646	C>T	0.126	0.216	0.52 (0.35-0.79)	0.00113053	NS
1254	rs7796747	7	127017001	A>G	0.163	0.087	2.03 (1.34-3.07)	0.00113055	NS
1255	rs4143121	3	1764453	A>G	0.354	0.249	1.69 (1.23-2.31)	0.00113404	NS
1256	rs2093442	6	165343557	C>T	0.057	0.124	0.41 (0.23-0.74)	0.00113596	NS
1257	rs6086552	20	145853	C>A	0.541	0.421	1.59 (1.20-2.11)	0.00114016	NS
1258	rs12601240	17	8374466	T>G	0.114	0.202	0.51 (0.34-0.79)	0.00114312	NS
1259	rs1033992	10	4451300	G>A	0.199	0.302	0.57 (0.41-0.81)	0.00114593	NS
1260	rs615199	6	117113653	T>C	0.39	0.503	0.61 (0.45-0.83)	0.00114629	NS
1261	rs6901250	6	117114025	G>A	0.39	0.503	0.61 (0.45-0.83)	0.00114629	NS
1262	rs6924002	6	117114223	T>A	0.39	0.503	0.61 (0.45-0.83)	0.00114629	NS
1263	rs6938235	6	117147946	G>T	0.39	0.503	0.61 (0.45-0.83)	0.00114629	NS
1264	rs3924222	14	66273738	T>C	0.297	0.407	0.60 (0.44-0.82)	0.00114724	NS
1265	rs903756	2	241092808	A>G	0.289	0.399	0.60 (0.44-0.82)	0.00114742	NS
1266	rs7037665	9	1265994	A>C	0.378	0.267	1.64 (1.22-2.20)	0.0011481	NS
1267	rs16950701	18	47128325	G>A	0.321	0.219	1.70 (1.24-2.34)	0.00114852	NS
1268	rs2089830	8	23776392	A>G	0.35	0.466	0.62 (0.46-0.83)	0.00115031	NS
1269	rs3824527	9	130702642	G>A	0.179	0.097	1.92 (1.31-2.83)	0.00115188	NS
1270	rs11194697	10	111276294	C>T	0.35	0.461	0.60 (0.44-0.82)	0.00115255	NS
1271	rs6836062	4	181108510	G>A	0.362	0.258	1.70 (1.23-2.33)	0.00115376	NS
1272	rs1592159	10	14996651	C>T	0.37	0.487	0.62 (0.46-0.83)	0.00115456	NS
1273	rs10746030	12	105820971	G>A	0.488	0.374	1.62 (1.21-2.18)	0.00115475	NS
1274	rs13220117	6	165432559	C>A	0.114	0.2	0.51 (0.33-0.78)	0.00115582	NS
1275	rs12243321	10	9182748	G>A	0.504	0.384	1.58 (1.20-2.09)	0.0011564	NS
1276	rs10496149	2	67929132	C>T	0.528	0.412	1.61 (1.20-2.15)	0.00115651	NS
1277	rs7295268	12	104286670	G>A	0.529	0.414	1.63 (1.21-2.19)	0.00115653	NS
1278	rs7298655	12	104286956	T>C	0.529	0.414	1.63 (1.21-2.19)	0.00115653	NS
1279	rs7212066	17	79467520	C>T	0.045	0.108	0.38 (0.20-0.73)	0.00115672	NS
1280	rs4708672	6	168542900	A>G	0.22	0.324	0.58 (0.41-0.82)	0.00115731	NS
1281	rs491220	9	136617292	G>A	0.126	0.215	0.52 (0.35-0.79)	0.00115747	NS
1282	rs682535	9	136617392	A>G	0.126	0.215	0.52 (0.35-0.79)	0.00115747	NS
1283	rs11067375	12	115453535	G>A	0.236	0.144	1.79 (1.27-2.53)	0.00115882	NS
1284	rs1535008	6	22701191	C>T	0.004	0.037	0.10 (0.01-0.76)	0.00115915	NS
1285	rs6901952	6	22706004	A>G	0.004	0.037	0.10 (0.01-0.76)	0.00115915	NS
1286	rs10131983	14	74835298	T>C	0.004	0.037	0.10 (0.01-0.76)	0.00115915	NS
1287	rs4146333	3	118223589	T>C	0.347	0.466	0.61 (0.46-0.83)	0.00116037	NS
1288	rs6562530	13	69185148	G>A	0.289	0.193	1.76 (1.25-2.47)	0.00116052	NS
1289	rs10497398	2	174129804	A>G	0.049	0.115	0.39 (0.21-0.74)	0.00116193	NS
1290	rs17080073	6	150991754	A>G	0.098	0.042	2.57 (1.48-4.46)	0.00116234	NS
1291	rs12094249	1	245612896	G>A	0.41	0.302	1.67 (1.22-2.28)	0.00116239	NS
1292	rs987737	15	98193100	T>C	0.337	0.458	0.63 (0.47-0.84)	0.00116292	NS
1293	rs950359	9	16629024	G>A	0.394	0.288	1.68 (1.23-2.29)	0.00116463	NS
1294	rs11725082	4	79158128	T>C	0.415	0.302	1.63 (1.21-2.18)	0.00116592	NS
1295	kgp2298170	17	39137154	C>G	0.215	0.129	1.87 (1.29-2.71)	0.00116611	NS
1296	rs4705344	5	148822118	A>G	0.488	0.375	1.63 (1.21-2.19)	0.00116685	NS
1297	rs2278476	3	149260786	C>T	0.382	0.5	0.62 (0.47-0.83)	0.00116725	NS
1298	rs12819421	12	66679497	T>C	0.171	0.27	0.56 (0.39-0.81)	0.00116812	NS
1299	rs27224	5	59777491	G>T	0.199	0.3	0.57 (0.40-0.81)	0.00117131	NS
1300	rs7609993	3	5858488	A>G	0.179	0.099	1.94 (1.31-2.88)	0.00117237	NS
1301	rs10490338	2	40181783	A>G	0.293	0.405	0.61 (0.45-0.83)	0.00117246	NS
1302	rs2329076	13	78981531	C>T	0.337	0.236	1.71 (1.24-2.37)	0.00117296	NS
1303	rs11136663	8	3623388	G>A	0.35	0.24	1.64 (1.22-2.21)	0.00117299	NS
1304	rs3787537	20	61303742	G>A	0.333	0.444	0.60 (0.44-0.82)	0.00117345	NS
1305	rs17070458	4	181929211	A>G	0.309	0.208	1.71 (1.24-2.37)	0.00117519	NS
1306	rs9268154	6	32266021	A>T	0.069	0.022	3.05 (1.57-5.92)	0.00117536	NS
1307	rs391535	5	143417210	C>T	0.081	0.159	0.47 (0.28-0.77)	0.00117665	NS
1308	rs6123281	20	52045306	C>T	0.244	0.354	0.60 (0.43-0.82)	0.00117744	NS
1309	rs4836390	5	128011688	T>C	0.004	0.037	0.10 (0.01-0.76)	0.00117901	NS
1310	rs6933929	6	22704405	G>A	0.004	0.037	0.10 (0.01-0.76)	0.00117901	NS
1311	rs6040146	20	10753237	G>A	0.398	0.285	1.62 (1.21-2.17)	0.00118047	NS
1312	rs10417622	19	5592547	T>C	0.081	0.029	2.72 (1.50-4.93)	0.00118286	NS
1313	rs2280522	8	22272226	A>G	0.033	0.092	0.35 (0.17-0.73)	0.00118314	NS
1314	rs517702	9	136617895	C>G	0.124	0.213	0.52 (0.34-0.79)	0.00118342	NS
1315	rs10178633	2	46597827	A>G	0.089	0.166	0.47 (0.29-0.76)	0.00118447	NS
1316	rs7530333	1	38594673	T>C	0.324	0.441	0.62 (0.46-0.83)	0.00118557	NS
1317	rs2295950	1	185175837	A>C	0.13	0.063	2.18 (1.38-3.46)	0.00118694	NS
1318	rs10052705	5	107093148	A>G	0.366	0.255	1.63 (1.22-2.19)	0.00118725	NS
1319	rs7833402	8	2005346	T>C	0.024	0.076	0.30 (0.13-0.70)	0.00118742	NS
1320	rs17595156	11	113027641	G>A	0.045	0.11	0.39 (0.21-0.74)	0.00118779	NS
1321	rs7643124	3	74793893	T>G	0.159	0.084	2.03 (1.34-3.09)	0.00119216	NS
1322	rs13114300	4	83403563	G>T	0.516	0.395	1.57 (1.19-2.07)	0.00119291	NS
1323	rs12534732	7	79124214	A>G	0.5	0.383	1.60 (1.20-2.13)	0.00119295	NS
1324	rs11218856	11	122707889	T>C	0.484	0.367	1.60 (1.20-2.13)	0.00119311	NS
1325	rs9453907	6	67578852	T>C	0.393	0.509	0.62 (0.46-0.83)	0.00119405	NS
1326	rs1676300	14	76988879	C>T	0.016	0.061	0.24 (0.09-0.68)	0.00119558	NS
1327	rs9372445	6	97848608	T>G	0.159	0.084	2.05 (1.34-3.13)	0.00119645	NS
1328	rs13155692	5	104106441	T>C	0.02	0.071	0.28 (0.11-0.70)	0.00120097	NS
1329	rs6892194	5	166099369	G>A	0.02	0.071	0.28 (0.11-0.70)	0.00120097	NS
1330	rs941263	12	132076328	A>G	0.435	0.324	1.64 (1.21-2.21)	0.00120105	NS
1331	rs9827499	3	94840458	A>G	0.049	0.112	0.39 (0.21-0.73)	0.00120373	NS
1332	rs10918338	1	166047796	C>A	0.207	0.119	1.83 (1.28-2.62)	0.00120385	NS
1333	rs11634573	15	95997063	A>G	0.52	0.399	1.57 (1.19-2.07)	0.0012048	NS
1334	rs11008641	10	32085248	T>C	0.577	0.458	1.59 (1.20-2.11)	0.00120517	NS
1335	rs3747495	9	100122291	A>G	0.422	0.311	1.64 (1.22-2.21)	0.00120602	NS
1336	rs10426302	19	55211547	A>G	0.427	0.32	1.67 (1.22-2.28)	0.0012063	NS
1337	rs9636883	21	35941558	C>T	0.447	0.33	1.59 (1.20-2.11)	0.00120715	NS
1338	rs11884346	2	169982682	C>T	0.276	0.385	0.60 (0.44-0.82)	0.00120773	NS
1339	rs12918175	16	87357910	A>G	0.382	0.274	1.65 (1.22-2.24)	0.00120838	NS
1340	rs6795466	3	1757919	T>C	0.5	0.384	1.61 (1.20-2.14)	0.00120856	NS
1341	rs7900122	10	11932234	C>A	0.061	0.131	0.43 (0.24-0.75)	0.00120986	NS
1342	rs885301	13	23683878	G>A	0.341	0.233	1.64 (1.22-2.21)	0.00121165	NS
1343	rs7982646	13	19623713	A>G	0.004	0.038	0.11 (0.01-0.78)	0.00121176	NS
1344	rs726714	6	146752460	A>C	0.354	0.473	0.63 (0.47-0.84)	0.0012137	NS
1345	rs11059915	12	129285007	G>T	0.134	0.226	0.53 (0.36-0.80)	0.00121408	NS
1346	kgp21634724	10	43752794	C>G	0.024	0.075	0.29 (0.12-0.69)	0.0012158	NS
1347	rs6442657	3	1759128	T>C	0.374	0.266	1.65 (1.22-2.24)	0.00121655	NS
1348	rs9840510	3	118793832	A>C	0.126	0.213	0.52 (0.34-0.79)	0.00121675	NS
1349	rs1010270	17	59448892	T>G	0.142	0.073	2.14 (1.36-3.36)	0.00121715	NS
1350	rs9821725	3	20376684	G>A	0.447	0.336	1.64 (1.21-2.21)	0.00121865	NS
1351	rs7496614	15	100821426	G>A	0.195	0.3	0.58 (0.42-0.82)	0.00122048	NS
1352	rs1958744	14	28574719	C>T	0.443	0.33	1.63 (1.21-2.18)	0.00122161	NS
1353	rs7076264	10	2398458	C>T	0.341	0.24	1.70 (1.23-2.34)	0.00122181	NS
1354	rs720625	3	45810094	G>A	0.22	0.325	0.59 (0.42-0.82)	0.00122279	NS
1355	rs884267	5	7356978	T>C	0.28	0.183	1.73 (1.25-2.41)	0.00122442	NS
1356	rs6978340	7	118591040	T>C	0.293	0.404	0.61 (0.44-0.83)	0.00122555	NS
1357	rs8073260	17	27192467	T>A	0.201	0.119	1.92 (1.30-2.84)	0.00122576	NS
1358	rs13152779	4	11142798	A>G	0.069	0.023	3.10 (1.59-6.05)	0.00122625	NS
1359	rs11158584	14	65714982	T>G	0.435	0.322	1.62 (1.21-2.16)	0.00122807	NS
1360	rs11158585	14	65716650	G>A	0.435	0.322	1.62 (1.21-2.16)	0.00122807	NS
1361	rs12058927	1	115846221	C>T	0.28	0.188	1.78 (1.26-2.53)	0.00122902	NS
1362	rs12441080	15	100516968	C>T	0.565	0.45	1.61 (1.20-2.16)	0.00123217	NS
1363	rs156610	20	52019450	C>T	0.289	0.19	1.73 (1.24-2.39)	0.00123332	NS
1364	rs640850	9	29536618	G>A	0.324	0.439	0.62 (0.46-0.83)	0.00123364	NS
1365	rs13278570	8	3617597	G>A	0.35	0.24	1.64 (1.22-2.20)	0.00123385	NS
1366	kgp15882155	1	183843907	G>A	0.049	0.012	4.07 (1.74-9.53)	0.00123454	NS
1367	rs3804293	6	146757211	A>C	0.354	0.473	0.63 (0.47-0.84)	0.00123677	NS
1368	rs1461714	18	39908413	T>G	0.163	0.258	0.55 (0.38-0.80)	0.00123692	NS
1369	rs17131491	1	92017649	A>C	0.289	0.403	0.61 (0.45-0.83)	0.00124207	NS
1370	rs1927633	9	16489981	T>C	0.305	0.416	0.61 (0.44-0.83)	0.00124354	NS
1371	rs1074282	2	117994723	G>T	0.496	0.381	1.61 (1.20-2.14)	0.00124592	NS
1372	rs3913189	4	172338295	C>A	0.22	0.133	1.85 (1.28-2.68)	0.00124643	NS
1373	rs924584	5	82744472	C>T	0.382	0.5	0.63 (0.47-0.84)	0.00124785	NS
1374	rs426576	5	31677130	A>C	0.13	0.223	0.54 (0.36-0.80)	0.00124879	NS
1375	rs1888140	13	44817707	G>A	0.049	0.115	0.40 (0.22-0.74)	0.00125053	NS
1376	rs10502782	18	39885799	G>A	0.37	0.487	0.63 (0.47-0.84)	0.00125108	NS
1377	rs731900	8	128390660	C>T	0.203	0.303	0.57 (0.40-0.81)	0.00125183	NS
1378	rs2239537	7	100798611	T>G	0.394	0.51	0.62 (0.47-0.83)	0.00125281	NS
1379	rs7021891	9	9155874	A>G	0.089	0.168	0.48 (0.30-0.77)	0.00125349	NS
1380	rs3110483	15	27950327	G>A	0.561	0.44	1.57 (1.19-2.07)	0.0012538	NS
1381	rs10873508	14	100128985	T>G	0.39	0.282	1.65 (1.22-2.24)	0.00125485	NS
1382	rs916418	22	50169205	G>A	0.102	0.044	2.47 (1.45-4.21)	0.00125525	NS
1383	rs9809442	3	68204150	G>A	0.26	0.371	0.60 (0.44-0.83)	0.00125601	NS
1384	rs4267632	3	1762407	G>T	0.407	0.294	1.62 (1.21-2.16)	0.00125621	NS
1385	rs2672230	8	19112868	G>A	0.463	0.348	1.60 (1.20-2.14)	0.00125758	NS
1386	rs2075101	7	55250026	A>G	0.171	0.095	2.00 (1.32-3.03)	0.00126095	NS
1387	rs7795743	7	55250130	G>A	0.171	0.095	2.00 (1.32-3.03)	0.00126095	NS
1388	rs2075106	7	55253425	C>T	0.171	0.095	2.00 (1.32-3.03)	0.00126095	NS
1389	rs6430168	2	148121393	G>T	0.11	0.191	0.50 (0.32-0.78)	0.00126294	NS
1390	rs11878644	19	45876967	T>C	0.402	0.517	0.62 (0.46-0.83)	0.00126298	NS
1391	rs4148666	12	22031991	G>A	0.362	0.255	1.66 (1.22-2.25)	0.00126381	NS
1392	rs4665485	2	30095846	A>C	0.397	0.517	0.62 (0.46-0.83)	0.00126457	NS
1393	rs175149	22	17310741	G>A	0.386	0.503	0.63 (0.47-0.84)	0.00126575	NS
1394	rs10033110	4	187845057	C>T	0.256	0.163	1.77 (1.26-2.50)	0.00126631	NS
1395	rs8034493	15	97387672	G>T	0.541	0.428	1.62 (1.21-2.19)	0.00126667	NS
1396	rs5755046	22	34826588	T>C	0.262	0.165	1.73 (1.25-2.40)	0.0012672	NS
1397	rs4447896	4	43232759	C>A	0.329	0.227	1.69 (1.23-2.31)	0.00126844	NS
1398	rs6833223	4	96532925	G>A	0.569	0.454	1.61 (1.20-2.15)	0.00126943	NS
1399	rs1531013	4	178658496	G>A	0.024	0.075	0.30 (0.13-0.70)	0.00127074	NS
1400	kgp6436258	4	178659624	A>G	0.024	0.075	0.30 (0.13-0.70)	0.00127074	NS
1401	rs12644144	4	96562035	G>A	0.565	0.449	1.60 (1.20-2.14)	0.00127159	NS
1402	rs977738	4	96546227	T>C	0.382	0.498	0.62 (0.46-0.83)	0.00127219	NS
1403	rs985765	5	13394171	G>A	0.569	0.454	1.60 (1.20-2.15)	0.00127273	NS
1404	rs1181842	5	128554088	A>G	0.402	0.516	0.62 (0.46-0.83)	0.00127385	NS
1405	rs1787846	18	3606272	T>C	0.163	0.257	0.55 (0.38-0.80)	0.00127556	NS
1406	rs2829605	21	26551500	G>A	0.041	0.101	0.37 (0.19-0.73)	0.00127673	NS
1407	rs2846680	11	128729845	A>C	0.187	0.109	1.96 (1.31-2.94)	0.00127842	NS
1408	rs12950658	17	54828778	G>A	0.293	0.404	0.61 (0.45-0.83)	0.00127888	NS
1409	rs2586233	17	55550932	G>A	0.179	0.102	1.98 (1.32-2.98)	0.00127897	NS
1410	rs2424440	20	22623976	T>C	0.106	0.19	0.51 (0.33-0.79)	0.00127987	NS
1411	rs7599548	2	88818021	T>C	0.248	0.157	1.80 (1.26-2.56)	0.00128283	NS
1412	rs11127100	2	88830966	T>C	0.248	0.157	1.80 (1.26-2.56)	0.00128283	NS
1413	rs6738571	2	88831099	A>G	0.248	0.157	1.80 (1.26-2.56)	0.00128283	NS
1414	rs4241367	3	133793121	C>T	0.248	0.157	1.80 (1.26-2.56)	0.00128283	NS
1415	rs3766465	1	54606804	A>G	0.171	0.092	1.94 (1.31-2.88)	0.00128295	NS
1416	rs7157897	14	20668817	T>G	0.211	0.315	0.58 (0.41-0.82)	0.00128331	NS
1417	rs4842019	9	138547454	T>G	0.289	0.186	1.68 (1.23-2.29)	0.00128458	NS
1418	rs2829558	21	26514597	T>C	0.098	0.183	0.51 (0.33-0.79)	0.00128591	NS
1419	rs11127726	3	81199145	G>T	0.126	0.064	2.31 (1.41-3.79)	0.00128758	NS
1420	rs17575571	15	38946094	G>A	0.049	0.013	4.14 (1.78-9.63)	0.00128765	NS
1421	rs12794316	11	121900836	C>A	0.472	0.358	1.61 (1.20-2.16)	0.00128834	NS
1422	rs4773413	13	112296881	A>G	0.037	0.006	5.60 (1.86-16.88)	0.00129003	NS
1423	rs2829643	21	26582390	T>G	0.069	0.141	0.45 (0.26-0.76)	0.0012933	NS
1424	rs8131339	21	26605567	A>G	0.069	0.141	0.45 (0.26-0.76)	0.0012933	NS
1425	rs1938121	6	66626824	A>G	0.528	0.415	1.62 (1.20-2.17)	0.00129428	NS
1426	rs11946898	4	181926518	G>T	0.553	0.438	1.60 (1.20-2.14)	0.00129455	NS
1427	rs1716441	12	119939425	A>C	0.24	0.148	1.78 (1.26-2.51)	0.00129502	NS
1428	rs899833	9	137873099	C>A	0.179	0.273	0.55 (0.38-0.80)	0.00129643	NS
1429	rs1704904	12	104942386	A>G	0.533	0.419	1.61 (1.20-2.16)	0.00129695	NS
1430	rs2076036	22	32774129	C>T	0.398	0.514	0.62 (0.47-0.83)	0.00129776	NS
1431	rs12668068	7	53111119	C>T	0.207	0.307	0.57 (0.40-0.81)	0.00129955	NS
1432	rs10499252	6	149345952	A>C	0.024	0.076	0.30 (0.13-0.71)	0.00129964	NS
1433	rs3842878	1	1431285	A>C	0.027	0.082	0.30 (0.13-0.71)	0.00130179	NS
1434	rs12113818	7	131783493	G>A	0.171	0.094	1.97 (1.32-2.96)	0.00130192	NS
1435	rs2531747	3	45828586	G>A	0.435	0.323	1.62 (1.21-2.17)	0.00130314	NS
1436	rs277070	17	55560015	A>G	0.191	0.111	1.93 (1.30-2.86)	0.00130396	NS
1437	rs7659184	4	45133240	A>G	0.285	0.191	1.76 (1.25-2.49)	0.00130451	NS
1438	rs9650405	8	23772530	G>A	0.423	0.316	1.66 (1.22-2.25)	0.00130458	NS
1439	rs10737482	1	20173858	C>T	0.065	0.135	0.44 (0.25-0.76)	0.00130955	NS
1440	rs12709705	18	37923342	G>A	0.134	0.222	0.53 (0.35-0.79)	0.00131037	NS
1441	rs7010861	8	22343075	A>G	0.033	0.09	0.35 (0.17-0.73)	0.00131252	NS
1442	rs11732997	4	44351013	G>A	0.171	0.267	0.56 (0.39-0.81)	0.00131303	NS
1443	rs7915217	10	84098115	A>G	0.309	0.207	1.68 (1.23-2.31)	0.00131347	NS
1444	rs12908913	15	63171120	C>T	0.37	0.483	0.62 (0.46-0.83)	0.0013139	NS
1445	rs6442664	3	1771749	C>A	0.346	0.241	1.66 (1.22-2.26)	0.00131514	NS
1446	rs623302	18	3604788	G>T	0.154	0.248	0.55 (0.37-0.80)	0.00131848	NS
1447	rs11264293	1	154946517	A>G	0.02	0.001	18.29 (2.12-158.09)	0.00131918	NS
1448	rs10960707	9	1266412	G>T	0.362	0.254	1.64 (1.21-2.22)	0.00131987	NS
1449	rs7317287	13	106351783	T>G	0.008	0.047	0.17 (0.04-0.71)	0.00132072	NS
1450	rs4772700	13	106355418	G>A	0.008	0.047	0.17 (0.04-0.71)	0.00132072	NS
1451	rs11750806	5	164396328	G>A	0.354	0.248	1.65 (1.22-2.24)	0.00132196	NS
1452	rs11128283	3	72722733	G>T	0.02	0.001	18.26 (2.11-157.84)	0.00132637	NS
1453	rs11744322	5	91507665	C>T	0.02	0.001	18.26 (2.11-157.84)	0.00132637	NS
1454	rs168692	5	99905367	A>G	0.02	0.001	18.26 (2.11-157.84)	0.00132637	NS
1455	rs10248479	7	115608355	T>G	0.02	0.001	18.26 (2.11-157.84)	0.00132637	NS
1456	rs13245492	7	154481183	G>A	0.02	0.001	18.26 (2.11-157.84)	0.00132637	NS
1457	rs10271087	7	154485878	A>G	0.02	0.001	18.26 (2.11-157.84)	0.00132637	NS
1458	kgp9180570	8	119031331	A>G	0.02	0.001	18.26 (2.11-157.84)	0.00132637	NS
1459	rs6018076	20	45452130	A>G	0.02	0.001	18.26 (2.11-157.84)	0.00132637	NS
1460	rs2659703	3	128169862	A>G	0.037	0.096	0.36 (0.18-0.73)	0.00132715	NS
1461	rs17642708	14	100135750	A>G	0.061	0.135	0.45 (0.26-0.77)	0.00132797	NS
1462	rs12135377	1	82506257	C>A	0.049	0.112	0.40 (0.21-0.74)	0.00132807	NS
1463	rs11955148	5	127557814	T>C	0.285	0.189	1.74 (1.24-2.42)	0.00132991	NS
1464	rs3801178	7	42145799	C>T	0.15	0.244	0.55 (0.37-0.81)	0.00133145	NS
1465	rs10448312	9	137900695	T>C	0.15	0.244	0.55 (0.37-0.81)	0.00133145	NS
1466	rs17530191	2	68621338	G>T	0.268	0.175	1.76 (1.25-2.49)	0.00133178	NS
1467	rs1323565	13	76446482	A>G	0.333	0.231	1.69 (1.23-2.31)	0.00133339	NS
1468	rs9868179	3	73444439	T>C	0.085	0.161	0.47 (0.29-0.77)	0.0013339	NS
1469	rs849371	7	106520605	A>G	0.061	0.019	3.34 (1.62-6.88)	0.00133435	NS
1470	rs849424	7	106565923	A>G	0.061	0.019	3.34 (1.62-6.88)	0.00133435	NS
1471	rs849430	7	106576858	T>C	0.061	0.019	3.34 (1.62-6.88)	0.00133435	NS
1472	rs3770266	2	45688221	A>G	0.228	0.137	1.78 (1.26-2.51)	0.00133475	NS
1473	rs1849338	4	45142805	T>C	0.285	0.191	1.76 (1.25-2.48)	0.00133486	NS
1474	rs7970838	12	17486829	A>G	0.11	0.051	2.40 (1.43-4.05)	0.00133531	NS
1475	rs12417816	11	121898223	T>C	0.488	0.375	1.61 (1.20-2.16)	0.0013359	NS
1476	rs10924249	1	245770642	G>T	0.272	0.381	0.60 (0.44-0.83)	0.00133605	NS
1477	rs277069	17	55557779	G>T	0.508	0.395	1.61 (1.20-2.15)	0.00133706	NS
1478	rs17083869	13	69223307	G>A	0.244	0.154	1.80 (1.26-2.55)	0.00133735	NS
1479	rs11742941	5	91575924	G>T	0.02	0.001	18.22 (2.11-157.47)	0.00133873	NS
1480	rs7781598	7	115622755	G>A	0.02	0.001	18.22 (2.11-157.47)	0.00133873	NS
1481	rs10505804	12	17486045	C>A	0.037	0.007	5.61 (1.95-16.07)	0.00133891	NS
1482	rs8138231	22	38015853	G>A	0.037	0.007	5.61 (1.95-16.07)	0.00133891	NS
1483	rs16985609	22	38025556	T>C	0.037	0.007	5.61 (1.95-16.07)	0.00133891	NS
1484	rs11913963	22	38028942	C>T	0.037	0.007	5.61 (1.95-16.07)	0.00133891	NS
1485	rs12527371	6	132857559	C>T	0.069	0.138	0.44 (0.25-0.75)	0.00133895	NS
1486	rs4959946	6	4379406	C>A	0.512	0.399	1.61 (1.20-2.17)	0.00133966	NS
1487	rs6833910	4	146193967	C>T	0.215	0.32	0.59 (0.42-0.82)	0.00134053	NS
1488	rs1010371	13	28002048	A>G	0.496	0.383	1.62 (1.20-2.17)	0.00134062	NS
1489	rs7911732	10	111294094	T>C	0.354	0.464	0.61 (0.45-0.83)	0.00134289	NS
1490	rs9317710	13	69151915	T>C	0.289	0.193	1.74 (1.24-2.44)	0.00134354	NS
1491	rs10802447	1	236409273	A>G	0.32	0.436	0.62 (0.46-0.84)	0.00134456	NS
1492	rs2668040	5	168508432	C>T	0.11	0.194	0.51 (0.33-0.79)	0.00134498	NS
1493	rs3823523	7	154511163	T>G	0.309	0.211	1.71 (1.24-2.38)	0.00134513	NS
1494	rs312136	12	105098753	C>T	0.074	0.146	0.45 (0.26-0.76)	0.00134526	NS
1495	rs1548876	2	40209665	A>G	0.297	0.411	0.62 (0.46-0.84)	0.00134539	NS
1496	rs3768098	1	236397622	T>C	0.321	0.437	0.62 (0.46-0.84)	0.00134563	NS
1497	rs13011605	2	46158345	T>C	0.024	0.002	11.03 (2.20-55.34)	0.00134686	NS
1498	rs11925054	3	55390886	G>T	0.024	0.002	11.03 (2.20-55.34)	0.00134686	NS
1499	rs2091167	7	115701043	C>T	0.024	0.002	11.03 (2.20-55.34)	0.00134686	NS
1500	rs13340584	8	131926499	C>T	0.024	0.002	11.03 (2.20-55.34)	0.00134686	NS
1501	rs17114507	14	22605173	A>G	0.024	0.002	11.03 (2.20-55.34)	0.00134686	NS
1502	rs8078535	17	63229755	T>C	0.024	0.002	11.03 (2.20-55.34)	0.00134686	NS
1503	rs9897299	17	63234140	G>T	0.024	0.002	11.03 (2.20-55.34)	0.00134686	NS
1504	rs16961727	17	63242784	G>A	0.024	0.002	11.03 (2.20-55.34)	0.00134686	NS
1505	rs2072912	16	878634	T>G	0.411	0.524	0.62 (0.46-0.83)	0.00134919	NS
1506	rs934841	3	72516206	A>G	0.346	0.238	1.64 (1.21-2.21)	0.0013508	NS
1507	rs655089	11	69448575	T>G	0.098	0.179	0.50 (0.32-0.79)	0.00135501	NS
1508	rs4658911	1	231427220	C>T	0.119	0.054	2.23 (1.38-3.60)	0.00135513	NS
1509	rs2257931	16	58279244	G>A	0.224	0.33	0.59 (0.43-0.83)	0.00135613	NS
1510	rs11193960	10	84124325	G>T	0.398	0.52	0.64 (0.49-0.84)	0.00135715	NS
1511	rs11868567	17	5363652	C>T	0.037	0.007	5.59 (1.95-16.04)	0.00135853	NS
1512	rs555007	6	31850332	A>G	0.24	0.15	1.79 (1.26-2.54)	0.00135868	NS
1513	rs7212442	17	63243586	G>A	0.024	0.002	11.00 (2.19-55.21)	0.00136137	NS
1514	rs9407951	9	19959158	A>G	0.167	0.263	0.56 (0.39-0.81)	0.00136157	NS
1515	rs8126845	21	36571004	C>T	0.187	0.105	1.89 (1.29-2.77)	0.00136344	NS
1516	rs989969	6	21037940	G>T	0.394	0.288	1.65 (1.22-2.25)	0.00136377	NS
1517	rs1997401	12	80589275	C>T	0.407	0.292	1.59 (1.20-2.12)	0.00136395	NS
1518	rs6040343	20	169995	C>T	0.528	0.412	1.59 (1.19-2.11)	0.0013659	NS
1519	rs843726	2	54513742	G>A	0.081	0.031	2.77 (1.51-5.09)	0.00136596	NS
1520	rs11644002	16	7576968	G>A	0.557	0.436	1.56 (1.19-2.06)	0.00136669	NS
1521	rs1924102	13	100563994	G>A	0.065	0.022	3.25 (1.62-6.53)	0.00136995	NS
1522	rs1952268	14	29891005	C>T	0.065	0.022	3.25 (1.62-6.53)	0.00136995	NS
1523	rs4823946	22	49363849	T>C	0.065	0.022	3.25 (1.62-6.53)	0.00136995	NS
1524	rs287485	13	69285592	T>C	0.439	0.328	1.61 (1.20-2.16)	0.00137024	NS
1525	kgp15772149	1	158669782	C>T	0.183	0.104	1.94 (1.30-2.89)	0.00137242	NS
1526	rs260444	19	58745470	T>C	0.366	0.477	0.61 (0.45-0.83)	0.00137311	NS
1527	rs2866993	4	79136032	A>G	0.451	0.341	1.63 (1.21-2.19)	0.00137345	NS
1528	rs583102	1	64309302	T>G	0.175	0.1	2.00 (1.32-3.02)	0.00137509	NS
1529	rs677806	1	64312043	T>C	0.175	0.1	2.00 (1.32-3.02)	0.00137509	NS
1530	rs663458	1	64312919	T>C	0.175	0.1	2.00 (1.32-3.02)	0.00137509	NS
1531	rs4555374	2	95639504	G>A	0.411	0.524	0.62 (0.46-0.84)	0.0013755	NS
1532	rs7013860	8	131950502	A>G	0.024	0.002	10.97 (2.19-55.09)	0.00137607	NS
1533	rs12548924	8	32383339	T>C	0.146	0.078	2.12 (1.35-3.33)	0.00137656	NS
1534	rs1729620	3	109323640	A>G	0.272	0.179	1.76 (1.25-2.48)	0.00137703	NS
1535	rs7699716	4	96428992	A>G	0.248	0.159	1.80 (1.26-2.56)	0.00137896	NS
1536	rs11241349	5	115364622	C>T	0.053	0.015	3.81 (1.72-8.45)	0.00138201	NS
1537	rs2286041	12	120527791	G>A	0.053	0.015	3.81 (1.72-8.45)	0.00138201	NS
1538	rs7139151	12	120546136	G>A	0.053	0.015	3.81 (1.72-8.45)	0.00138201	NS
1539	rs4646648	15	101422571	A>G	0.053	0.015	3.81 (1.72-8.45)	0.00138201	NS
1540	rs4646658	15	101426354	A>G	0.053	0.015	3.81 (1.72-8.45)	0.00138201	NS
1541	rs4646661	15	101428153	T>G	0.053	0.015	3.81 (1.72-8.45)	0.00138201	NS
1542	rs9268205	6	32279938	G>A	0.074	0.024	2.83 (1.51-5.31)	0.00138255	NS
1543	rs17805224	6	106073530	A>G	0.008	0.046	0.17 (0.04-0.71)	0.0013827	NS
1544	rs2101237	10	60177131	G>A	0.402	0.295	1.64 (1.21-2.22)	0.00138435	NS
1545	rs12518030	5	36548461	A>G	0.337	0.45	0.62 (0.46-0.84)	0.00138683	NS
1546	rs9625243	22	27880490	C>A	0.358	0.253	1.66 (1.22-2.26)	0.00138884	NS
1547	rs10966245	9	24150101	A>T	0.228	0.14	1.82 (1.27-2.61)	0.00138893	NS
1548	rs17158702	10	43754540	C>T	0.085	0.164	0.48 (0.30-0.78)	0.00139142	NS
1549	kgp22841350	10	43755395	T>G	0.085	0.164	0.48 (0.30-0.78)	0.00139142	NS
1550	rs10438534	16	27864759	C>A	0.13	0.065	2.20 (1.37-3.52)	0.00139246	NS
1551	rs7764525	6	165309797	C>T	0.455	0.34	1.59 (1.20-2.11)	0.00139692	NS
1552	rs2255071	6	132880648	C>T	0.069	0.138	0.44 (0.25-0.75)	0.00139744	NS
1553	rs4544343	19	45881981	A>G	0.402	0.516	0.62 (0.46-0.84)	0.00139747	NS
1554	rs6554785	5	13375115	G>A	0.569	0.455	1.60 (1.20-2.14)	0.00139764	NS
1555	rs13188678	5	13377324	C>T	0.569	0.455	1.60 (1.19-2.14)	0.00140143	NS
1556	rs6472136	8	65106652	G>A	0.069	0.141	0.45 (0.26-0.77)	0.00140177	NS
1557	rs2517355	8	17995760	C>A	0.207	0.307	0.58 (0.41-0.82)	0.00140207	NS
1558	rs2829644	21	26586324	A>G	0.069	0.14	0.45 (0.26-0.76)	0.00140253	NS
1559	rs4858466	3	22973863	A>G	0.289	0.19	1.70 (1.23-2.34)	0.00140532	NS
1560	rs9398398	6	97771510	A>G	0.22	0.133	1.82 (1.27-2.62)	0.0014057	NS
1561	rs10400509	12	125592173	C>T	0.566	0.453	1.61 (1.20-2.17)	0.00140611	NS
1562	rs1999588	3	175357778	C>T	0.028	0.084	0.33 (0.15-0.73)	0.00140649	NS
1563	rs3790126	16	10624549	G>A	0.244	0.154	1.79 (1.26-2.55)	0.00140657	NS
1564	rs17024614	2	40152918	T>C	0.268	0.378	0.61 (0.45-0.83)	0.00140808	NS
1565	rs16920561	12	126850064	G>A	0.122	0.058	2.27 (1.39-3.71)	0.00140818	NS
1566	rs2825654	21	20943521	G>A	0.053	0.015	3.80 (1.71-8.43)	0.00140839	NS
1567	rs6480224	10	68586025	C>T	0.463	0.354	1.63 (1.21-2.20)	0.00140978	NS
1568	rs3011566	1	238919502	G>C	0.289	0.399	0.61 (0.45-0.83)	0.00141121	NS
1569	rs9399608	6	147888368	T>C	0.224	0.329	0.59 (0.43-0.83)	0.00141125	NS
1570	rs2814913	10	3262561	C>T	0.431	0.322	1.63 (1.21-2.19)	0.00141146	NS
1571	rs2185489	6	9850927	T>C	0.136	0.067	2.17 (1.37-3.46)	0.00141536	NS
1572	kgp14708716	2	612079	G>A	0.356	0.254	1.71 (1.23-2.37)	0.00141759	NS
1573	rs4729006	7	91429600	T>C	0.455	0.341	1.59 (1.20-2.12)	0.00141929	NS
1574	rs6562923	13	76449465	A>G	0.333	0.232	1.68 (1.22-2.31)	0.00141969	NS
1575	rs1344982	2	148118051	T>G	0.114	0.196	0.51 (0.32-0.79)	0.00142021	NS
1576	rs4835997	5	129843000	C>A	0.195	0.115	1.90 (1.29-2.80)	0.00142252	NS
1577	rs7681910	4	62747847	C>T	0.179	0.102	1.96 (1.31-2.93)	0.00142274	NS
1578	rs524160	5	172361688	A>G	0.476	0.363	1.61 (1.20-2.15)	0.00142275	NS
1579	rs11897652	2	25989981	T>C	0.252	0.161	1.77 (1.25-2.50)	0.00142346	NS
1580	rs7662802	4	83334895	A>G	0.275	0.175	1.70 (1.23-2.33)	0.00142428	NS
1581	rs7640361	3	116440045	C>A	0.317	0.433	0.63 (0.47-0.84)	0.00142628	NS
1582	rs12119470	1	2218100	C>T	0.106	0.047	2.40 (1.42-4.04)	0.00143147	NS
1583	rs2222618	7	13599216	C>A	0.041	0.1	0.37 (0.19-0.73)	0.00143264	NS
1584	rs9268148	6	32259527	A>G	0.073	0.024	2.82 (1.51-5.28)	0.00143314	NS
1585	rs6920338	6	32288089	T>C	0.073	0.024	2.82 (1.51-5.28)	0.00143314	NS
1586	rs9268234	6	32289390	C>A	0.073	0.024	2.82 (1.51-5.28)	0.00143314	NS
1587	rs11169768	12	39233038	A>G	0.077	0.152	0.47 (0.28-0.77)	0.00143428	NS
1588	rs3751232	12	27849435	A>G	0.102	0.181	0.49 (0.31-0.78)	0.00143451	NS
1589	rs1892110	10	92457246	C>T	0.061	0.131	0.44 (0.25-0.76)	0.0014348	NS
1590	rs12570136	10	92472852	A>G	0.061	0.131	0.44 (0.25-0.76)	0.0014348	NS
1591	rs582069	8	102456741	T>C	0.134	0.223	0.54 (0.36-0.80)	0.00143492	NS
1592	rs11590511	1	199582854	T>G	0.236	0.344	0.60 (0.44-0.83)	0.00143646	NS
1593	rs889180	19	8571303	G>A	0.236	0.34	0.59 (0.43-0.83)	0.00143855	NS
1594	rs1264579	6	30303208	G>C	0.013	0.055	0.21 (0.06-0.69)	0.00143871	NS
1595	rs7919760	10	68585916	T>C	0.381	0.498	0.63 (0.47-0.84)	0.00143998	NS
1596	rs786846	5	9066802	T>C	0.021	0.071	0.28 (0.11-0.71)	0.00144345	NS
1597	rs4939827	18	46453463	C>T	0.15	0.241	0.54 (0.37-0.81)	0.00144427	NS
1598	rs12345108	9	1261127	C>T	0.236	0.145	1.76 (1.25-2.49)	0.00144446	NS
1599	rs4625524	12	115344085	G>A	0.573	0.464	1.63 (1.20-2.21)	0.00144476	NS
1600	rs1010095	12	27844021	T>C	0.285	0.392	0.60 (0.44-0.83)	0.00144535	NS
1601	rs3751488	14	23304094	G>A	0.244	0.348	0.59 (0.43-0.83)	0.00144581	NS
1602	rs9783995	2	129171305	C>T	0.394	0.288	1.64 (1.21-2.22)	0.00144794	NS
1603	rs4859605	4	76965822	G>C	0.008	0.046	0.17 (0.04-0.71)	0.00144814	NS
1604	rs3129667	13	22530559	T>C	0.268	0.178	1.78 (1.25-2.54)	0.00144996	NS
1605	rs1391483	1	247815357	G>A	0.252	0.36	0.60 (0.44-0.83)	0.00145028	NS
1606	rs9644328	8	2292024	T>C	0.533	0.418	1.59 (1.19-2.12)	0.0014527	NS
1607	rs11180137	12	75054487	G>A	0.374	0.268	1.64 (1.21-2.22)	0.00145905	NS
1608	rs1325601	1	176738253	C>A	0.028	0.082	0.33 (0.15-0.72)	0.00145932	NS
1609	rs1491389	4	23734719	C>T	0.362	0.477	0.63 (0.47-0.84)	0.00145937	NS
1610	rs17345745	3	23418527	C>T	0.195	0.112	1.86 (1.28-2.70)	0.00146295	NS
1611	rs760793	6	19808270	T>C	0.126	0.215	0.54 (0.36-0.81)	0.00146301	NS
1612	rs13322687	3	55934301	A>G	0.299	0.405	0.60 (0.43-0.83)	0.00146397	NS
1613	rs312460	17	6926130	C>A	0.26	0.167	1.75 (1.24-2.45)	0.00146439	NS
1614	rs601663	12	112123284	C>T	0.081	0.032	2.80 (1.52-5.17)	0.00146492	NS
1615	rs2238151	12	112211833	C>T	0.081	0.032	2.80 (1.52-5.17)	0.00146492	NS
1616	rs10744777	12	112233018	C>T	0.081	0.032	2.80 (1.52-5.17)	0.00146492	NS
1617	rs12148472	15	79231478	T>C	0.081	0.032	2.80 (1.52-5.17)	0.00146492	NS
1618	rs306530	9	135598603	G>A	0.146	0.235	0.54 (0.36-0.80)	0.00146503	NS
1619	rs41281112	13	100518634	C>T	0.109	0.045	2.31 (1.40-3.81)	0.00146674	NS
1620	rs6086539	20	145413	G>A	0.561	0.443	1.57 (1.19-2.08)	0.00146988	NS
1621	rs6930876	6	29271126	G>T	0.136	0.07	2.17 (1.36-3.45)	0.00147175	NS
1622	rs346087	3	11274354	G>A	0.366	0.262	1.65 (1.21-2.25)	0.00147201	NS
1623	rs6773307	3	11275481	G>T	0.366	0.262	1.65 (1.21-2.25)	0.00147201	NS
1624	rs1888261	13	66818206	G>A	0.134	0.222	0.53 (0.36-0.80)	0.00147323	NS
1625	rs6943249	7	11885016	T>G	0.187	0.106	1.89 (1.29-2.78)	0.00147385	NS
1626	rs16937456	8	72077955	A>G	0.297	0.196	1.67 (1.22-2.28)	0.00147409	NS
1627	rs11097212	4	76952879	C>T	0.008	0.046	0.17 (0.04-0.71)	0.00147637	NS
1628	rs2377098	1	216715514	G>T	0.398	0.289	1.62 (1.20-2.17)	0.00147649	NS
1629	rs2114668	12	115300096	C>A	0.398	0.289	1.62 (1.20-2.17)	0.00147649	NS
1630	rs2805088	13	39187462	G>T	0.361	0.471	0.61 (0.45-0.83)	0.00147745	NS
1631	rs16822612	3	153124222	A>G	0.39	0.282	1.63 (1.21-2.19)	0.0014776	NS
1632	rs1889143	20	45621459	G>A	0.187	0.109	1.93 (1.30-2.88)	0.00147947	NS
1633	rs7088720	10	3264809	T>C	0.463	0.353	1.61 (1.20-2.16)	0.00148339	NS
1634	rs6023609	20	53419685	C>T	0.016	0.06	0.25 (0.09-0.69)	0.00148388	NS
1635	rs4339855	1	236395361	T>C	0.321	0.436	0.63 (0.47-0.84)	0.0014841	NS
1636	rs586684	10	131725313	T>C	0.102	0.183	0.50 (0.32-0.79)	0.00148457	NS
1637	GA024767	7	100804542	T>G	0.394	0.509	0.63 (0.47-0.84)	0.00148545	NS
1638	rs4506582	10	84126885	C>T	0.285	0.186	1.69 (1.23-2.34)	0.00148649	NS
1639	rs10931352	2	153731644	T>G	0.541	0.424	1.57 (1.19-2.08)	0.001488	NS
1640	rs42799	2	40839928	T>G	0.085	0.164	0.49 (0.30-0.79)	0.00149096	NS
1641	rs12125527	1	82503980	G>A	0.049	0.112	0.40 (0.21-0.75)	0.00149409	NS
1642	rs2837682	21	41904492	T>G	0.358	0.251	1.63 (1.21-2.19)	0.00149766	NS
1643	rs11745164	5	161400376	T>C	0.431	0.323	1.63 (1.20-2.20)	0.00149809	NS
1644	rs10792746	11	83976634	C>T	0.167	0.265	0.57 (0.40-0.82)	0.00149845	NS
1645	rs10065052	5	16366662	C>T	0.545	0.432	1.60 (1.19-2.14)	0.00149868	NS
1646	rs1532201	3	68343629	C>T	0.087	0.035	2.67 (1.48-4.81)	0.00150794	NS
1647	rs748324	8	99024079	C>T	0.102	0.182	0.50 (0.32-0.79)	0.0015103	NS
1648	rs2255317	8	99044528	G>A	0.102	0.182	0.50 (0.32-0.79)	0.0015103	NS
1649	rs1048365	7	100804430	C>T	0.5	0.385	1.58 (1.19-2.11)	0.00151072	NS
1650	rs9421093	10	113170248	C>T	0.008	0.045	0.17 (0.04-0.70)	0.00151522	NS
1651	rs3847765	12	49664058	T>C	0.118	0.057	2.28 (1.39-3.75)	0.00151816	NS
1652	rs11704354	22	27900904	A>G	0.118	0.057	2.28 (1.39-3.75)	0.00151816	NS
1653	rs11646847	16	13088905	T>C	0.138	0.069	2.09 (1.34-3.25)	0.00151993	NS
1654	rs2289491	3	142985717	T>C	0.004	0.036	0.11 (0.01-0.78)	0.00152047	NS
1655	rs17601331	13	46705068	C>A	0.004	0.036	0.11 (0.01-0.78)	0.00152047	NS
1656	rs185356	5	82729928	G>A	0.533	0.418	1.58 (1.19-2.11)	0.00152102	NS
1657	rs10924790	1	236389999	C>T	0.32	0.435	0.63 (0.47-0.84)	0.00152137	NS
1658	rs10036962	5	7367623	G>A	0.293	0.196	1.70 (1.23-2.36)	0.001522	NS
1659	rs1029690	19	964092	C>T	0.581	0.47	1.61 (1.19-2.17)	0.00152281	NS
1660	rs36556	14	71356175	G>A	0.167	0.258	0.55 (0.37-0.81)	0.00152383	NS
1661	rs6844254	4	38397640	C>T	0.394	0.505	0.62 (0.46-0.84)	0.00152886	NS
1662	rs10221055	16	73052833	G>A	0.016	0.063	0.26 (0.09-0.72)	0.00152951	NS
1663	rs11937354	4	96537724	G>A	0.569	0.456	1.60 (1.19-2.14)	0.00152979	NS
1664	rs10773397	12	127929726	C>T	0.272	0.179	1.74 (1.24-2.44)	0.00153219	NS
1665	rs2082364	7	46695819	T>C	0.528	0.419	1.62 (1.20-2.19)	0.00153244	NS
1666	rs2992630	12	115272875	G>A	0.37	0.263	1.62 (1.20-2.19)	0.00153438	NS
1667	rs2829648	21	26596637	T>C	0.074	0.148	0.45 (0.26-0.77)	0.00153498	NS
1668	rs1518927	3	181005178	G>T	0.081	0.157	0.47 (0.29-0.78)	0.00153716	NS
1669	rs12016871	13	28017782	C>T	0.268	0.174	1.72 (1.24-2.40)	0.00153822	NS
1670	rs12543111	8	3614229	C>T	0.195	0.292	0.57 (0.40-0.82)	0.00153825	NS
1671	rs2197887	13	39304279	T>C	0.537	0.422	1.59 (1.19-2.11)	0.00153837	NS
1672	rs2442359	13	39304814	C>T	0.537	0.422	1.59 (1.19-2.11)	0.00153837	NS
1673	rs17187346	18	21561234	C>A	0.266	0.378	0.61 (0.45-0.84)	0.00153947	NS
1674	rs11635554	15	80858682	G>A	0.159	0.255	0.57 (0.39-0.82)	0.00153958	NS
1675	rs7927724	11	46323209	G>A	0.256	0.166	1.77 (1.25-2.51)	0.00154006	NS
1676	rs6854231	4	43344992	T>C	0.297	0.201	1.72 (1.23-2.40)	0.00154436	NS
1677	rs2298620	9	24146436	G>A	0.225	0.139	1.81 (1.26-2.60)	0.00154539	NS
1678	rs1164064	3	109462400	G>A	0.325	0.225	1.68 (1.22-2.30)	0.00154746	NS
1679	rs9567986	13	48618170	C>T	0.317	0.216	1.66 (1.22-2.27)	0.00154891	NS
1680	rs2911275	16	81594955	C>A	0.476	0.363	1.59 (1.19-2.13)	0.00155058	NS
1681	rs6558610	8	2094501	G>A	0.337	0.449	0.62 (0.46-0.84)	0.0015507	NS
1682	rs1426333	18	6437844	T>C	0.167	0.264	0.57 (0.40-0.82)	0.00155072	NS
1683	rs12678909	8	62049778	G>T	0.309	0.42	0.62 (0.46-0.84)	0.00155138	NS
1684	rs1341443	13	104389361	T>C	0.309	0.42	0.62 (0.46-0.84)	0.00155138	NS
1685	rs1495934	13	29463968	T>C	0.167	0.091	1.96 (1.30-2.95)	0.00155268	NS
1686	rs154603	5	115830050	T>C	0.061	0.13	0.44 (0.25-0.77)	0.00155459	NS
1687	rs7933565	11	94111808	A>G	0.266	0.375	0.61 (0.44-0.84)	0.00155656	NS
1688	rs704189	12	22012347	T>C	0.373	0.266	1.63 (1.21-2.20)	0.00156105	NS
1689	rs12623469	2	88744777	C>A	0.159	0.252	0.56 (0.38-0.82)	0.00156227	NS
1690	rs265057	4	96397988	G>A	0.374	0.271	1.65 (1.21-2.26)	0.00156559	NS
1691	rs6073519	20	43318257	A>G	0.171	0.095	1.95 (1.30-2.92)	0.00156602	NS
1692	rs10800183	1	166054646	C>A	0.386	0.277	1.61 (1.20-2.16)	0.00157034	NS
1693	rs9832471	3	143570871	A>C	0.041	0.101	0.38 (0.19-0.75)	0.0015724	NS
1694	rs10433437	3	143573612	G>T	0.041	0.101	0.38 (0.19-0.75)	0.0015724	NS
1695	rs4547012	10	129831030	G>A	0.5	0.385	1.58 (1.19-2.10)	0.00157287	NS
1696	rs2463835	11	62064505	C>T	0.167	0.095	2.03 (1.32-3.12)	0.00157343	NS
1697	rs7281094	21	44874702	G>A	0.168	0.095	2.01 (1.32-3.08)	0.00157453	NS
1698	rs6598159	12	132056310	T>G	0.402	0.294	1.61 (1.20-2.17)	0.00157625	NS
1699	rs2327766	6	137209591	A>G	0.317	0.218	1.68 (1.22-2.31)	0.00157964	NS
1700	rs9462479	6	39105903	A>C	0.033	0.089	0.35 (0.17-0.74)	0.0015812	NS
1701	rs11835443	12	42409269	C>T	0.077	0.029	2.81 (1.51-5.24)	0.00158157	NS
1702	rs12709950	19	55913678	C>A	0.28	0.184	1.70 (1.23-2.35)	0.00158519	NS
1703	rs929739	5	97874728	T>C	0.276	0.182	1.72 (1.23-2.39)	0.00158558	NS
1704	rs12032625	1	57301685	C>A	0.126	0.216	0.54 (0.36-0.81)	0.00159086	NS
1705	rs2521746	7	25631509	T>C	0.476	0.362	1.58 (1.19-2.11)	0.00159181	NS
1706	rs826482	10	2441593	C>A	0.037	0.095	0.37 (0.18-0.74)	0.00159263	NS
1707	rs4786358	16	2997255	T>C	0.5	0.39	1.61 (1.19-2.16)	0.00159699	NS
1708	rs1037110	5	13373950	T>C	0.569	0.456	1.59 (1.19-2.13)	0.00159716	NS
1709	rs1037112	5	13374095	A>G	0.569	0.456	1.59 (1.19-2.13)	0.00159716	NS
1710	rs4579618	9	13557886	T>C	0.142	0.233	0.55 (0.37-0.81)	0.0015992	NS
1711	rs4669561	2	10408886	T>C	0.382	0.494	0.63 (0.47-0.84)	0.00160095	NS
1712	rs2008306	3	180991951	A>G	0.081	0.156	0.48 (0.29-0.78)	0.00160655	NS
1713	rs12116834	1	201385118	G>A	0.179	0.101	1.91 (1.29-2.82)	0.00160735	NS
1714	rs2816688	14	48653848	G>A	0.28	0.186	1.72 (1.23-2.40)	0.00160997	NS
1715	rs17528215	2	68578758	G>T	0.252	0.162	1.77 (1.25-2.50)	0.00161051	NS
1716	rs1492246	12	99599308	T>C	0.508	0.401	1.63 (1.20-2.21)	0.00161183	NS
1717	rs7004026	8	4828351	T>C	0.232	0.145	1.79 (1.25-2.56)	0.00161184	NS
1718	rs4668121	2	169976105	T>G	0.28	0.387	0.61 (0.44-0.83)	0.00161228	NS
1719	rs1861437	2	207124756	A>G	0.398	0.293	1.63 (1.20-2.21)	0.00161461	NS
1720	rs13003615	2	124483170	T>C	0.074	0.028	2.94 (1.54-5.62)	0.00162055	NS
1721	rs4256459	6	157785743	T>C	0.066	0.135	0.44 (0.26-0.77)	0.001622	NS
1722	rs4713989	6	36604198	T>C	0.301	0.204	1.70 (1.22-2.35)	0.00162295	NS
1723	rs6906431	6	65421602	C>T	0.26	0.164	1.69 (1.23-2.33)	0.00162429	NS
1724	rs7999458	13	110614147	T>G	0.016	0.061	0.26 (0.09-0.71)	0.00162681	NS
1725	rs7537965	1	236329513	T>C	0.154	0.248	0.56 (0.38-0.82)	0.00162874	NS
1726	rs11890277	2	129090109	C>T	0.293	0.197	1.70 (1.23-2.36)	0.00163051	NS
1727	rs7244407	18	62121713	A>G	0.175	0.27	0.57 (0.39-0.82)	0.0016323	NS
1728	rs9635085	13	32095732	G>A	0.232	0.337	0.60 (0.43-0.83)	0.00163298	NS
1729	rs518127	15	53495930	A>G	0.524	0.407	1.56 (1.18-2.06)	0.0016347	NS
1730	rs241439	6	32797537	C>A	0.569	0.455	1.58 (1.18-2.10)	0.00163533	NS
1731	rs7039706	9	16645242	G>A	0.451	0.345	1.63 (1.20-2.21)	0.00163626	NS
1732	rs11776203	8	32419119	T>G	0.114	0.053	2.27 (1.38-3.74)	0.00163688	NS
1733	rs11909204	21	34405447	C>T	0.183	0.273	0.55 (0.38-0.81)	0.00163769	NS
1734	rs7592790	2	151409434	G>A	0.126	0.063	2.19 (1.36-3.53)	0.0016395	NS
1735	rs4145406	6	97921380	T>C	0.22	0.134	1.81 (1.26-2.60)	0.00164138	NS
1736	rs7592526	2	68583528	A>C	0.293	0.198	1.71 (1.23-2.39)	0.00164271	NS
1737	rs17064084	8	292183	C>T	0.297	0.201	1.71 (1.23-2.38)	0.00164317	NS
1738	rs2049162	1	177139812	C>G	0.114	0.197	0.52 (0.33-0.80)	0.0016453	NS
1739	rs6056599	20	153267	C>T	0.533	0.418	1.57 (1.18-2.09)	0.0016459	NS
1740	rs10217511	9	29587628	C>T	0.35	0.465	0.64 (0.48-0.85)	0.00164592	NS
1741	rs2279113	9	100139591	C>G	0.419	0.311	1.62 (1.20-2.18)	0.00164675	NS
1742	rs7963874	12	104882004	A>C	0.39	0.5	0.62 (0.46-0.84)	0.00164714	NS
1743	rs2004474	8	102150937	G>A	0.496	0.387	1.61 (1.19-2.16)	0.00164824	NS
1744	rs12537524	7	85495837	T>C	0.582	0.469	1.59 (1.19-2.13)	0.00164834	NS
1745	rs9379174	6	8222774	C>T	0.459	0.349	1.60 (1.19-2.14)	0.00164854	NS
1746	kgp6047561	3	1774807	C>T	0.337	0.236	1.66 (1.21-2.26)	0.00164913	NS
1747	rs2921406	13	58731423	C>T	0.122	0.06	2.24 (1.37-3.65)	0.00165106	NS
1748	rs6748369	2	207088060	C>A	0.268	0.175	1.72 (1.23-2.40)	0.00165113	NS
1749	rs11602122	11	68781070	G>A	0.301	0.206	1.71 (1.23-2.39)	0.00165164	NS
1750	rs6455050	6	66374179	A>G	0.041	0.098	0.37 (0.19-0.74)	0.00165182	NS
1751	rs7450869	6	66405466	G>A	0.041	0.098	0.37 (0.19-0.74)	0.00165182	NS
1752	rs608942	18	3605662	A>C	0.333	0.443	0.62 (0.46-0.84)	0.00165225	NS
1753	rs1511387	8	23776938	C>A	0.329	0.231	1.69 (1.22-2.33)	0.00165232	NS
1754	rs822204	3	23002974	C>A	0.341	0.237	1.63 (1.21-2.21)	0.00165409	NS
1755	rs2159272	3	45829995	C>T	0.472	0.36	1.59 (1.19-2.12)	0.00165488	NS
1756	rs333289	3	124379817	C>T	0.377	0.49	0.63 (0.47-0.84)	0.00165568	NS
1757	rs13106700	4	96560457	T>C	0.561	0.447	1.58 (1.18-2.10)	0.00165671	NS
1758	rs10836114	11	33838880	G>A	0.516	0.403	1.58 (1.19-2.11)	0.00165695	NS
1759	rs4862743	4	187846388	A>G	0.254	0.163	1.75 (1.24-2.47)	0.0016589	NS
1760	kgp8187641	1	17820221	C>T	0.333	0.24	1.73 (1.23-2.43)	0.00166162	NS
1761	rs6689677	1	17820742	A>C	0.333	0.24	1.73 (1.23-2.43)	0.00166162	NS
1762	rs12803511	11	126369531	G>A	0.024	0.073	0.30 (0.13-0.71)	0.0016629	NS
1763	rs7078253	10	84136681	T>G	0.28	0.183	1.68 (1.22-2.31)	0.00166421	NS
1764	rs10035808	5	161189729	G>A	0.329	0.227	1.64 (1.21-2.24)	0.00166628	NS
1765	rs2371997	3	30211106	T>C	0.508	0.399	1.61 (1.19-2.17)	0.00166803	NS
1766	rs10454095	18	19777440	C>T	0.297	0.407	0.62 (0.46-0.84)	0.0016688	NS
1767	rs7675351	4	141218757	A>C	0.358	0.471	0.63 (0.47-0.84)	0.00167307	NS
1768	rs11142963	9	74318137	T>C	0.114	0.201	0.53 (0.35-0.81)	0.00167319	NS
1769	rs7641345	3	12296540	G>A	0.264	0.174	1.75 (1.24-2.48)	0.00167335	NS
1770	rs268534	5	9438778	T>C	0.065	0.134	0.45 (0.26-0.77)	0.00167359	NS
1771	kgp11272355	2	654157	T>C	0.5	0.389	1.60 (1.19-2.14)	0.00167364	NS
1772	rs12041000	1	227103413	G>A	0.533	0.416	1.56 (1.18-2.07)	0.00167382	NS
1773	rs3732006	2	15941879	C>T	0.228	0.329	0.59 (0.42-0.83)	0.00167441	NS
1774	rs7647261	3	193938611	G>T	0.398	0.508	0.62 (0.46-0.84)	0.00167634	NS
1775	rs17158304	10	43428088	T>C	0.061	0.127	0.43 (0.24-0.76)	0.00167732	NS
1776	rs12572458	10	43431356	C>T	0.061	0.127	0.43 (0.24-0.76)	0.00167732	NS
1777	rs9528916	13	65995788	A>G	0.386	0.5	0.63 (0.47-0.85)	0.00167837	NS
1778	rs7734222	5	20369746	A>G	0.566	0.457	1.62 (1.19-2.19)	0.00167854	NS
1779	rs4336535	7	85516921	T>C	0.581	0.469	1.59 (1.19-2.12)	0.00168156	NS
1780	rs12356904	10	11936420	C>T	0.061	0.128	0.44 (0.25-0.77)	0.00168442	NS
1781	rs11257397	10	11936590	G>A	0.061	0.128	0.44 (0.25-0.77)	0.00168442	NS
1782	rs2031386	10	11939481	C>T	0.061	0.128	0.44 (0.25-0.77)	0.00168442	NS
1783	rs1535975	10	11943767	G>A	0.061	0.128	0.44 (0.25-0.77)	0.00168442	NS
1784	rs11257408	10	11944213	T>C	0.061	0.128	0.44 (0.25-0.77)	0.00168442	NS
1785	rs2903684	3	149878428	C>A	0.321	0.431	0.62 (0.46-0.84)	0.00168877	NS
1786	rs1564552	8	3589990	T>C	0.386	0.28	1.62 (1.20-2.18)	0.00168919	NS
1787	rs12112345	7	46691896	G>A	0.528	0.42	1.61 (1.19-2.18)	0.00168984	NS
1788	rs13237848	7	46692667	G>T	0.528	0.42	1.61 (1.19-2.18)	0.00168984	NS
1789	rs4877757	9	85989187	A>G	0.573	0.456	1.56 (1.18-2.06)	0.00169049	NS
1790	rs16874468	5	71369445	G>A	0.343	0.241	1.66 (1.21-2.28)	0.00169388	NS
1791	rs16831844	2	153717419	T>C	0.561	0.446	1.57 (1.18-2.08)	0.00169619	NS
1792	rs1567700	6	117092892	G>A	0.325	0.435	0.62 (0.46-0.84)	0.0016978	NS
1793	rs10965543	9	2305679	A>G	0.52	0.404	1.56 (1.18-2.06)	0.00169787	NS
1794	rs10812030	9	24146203	A>G	0.228	0.142	1.80 (1.25-2.58)	0.00169791	NS
1795	rs286268	19	11839011	G>T	0.463	0.352	1.58 (1.19-2.11)	0.00169913	NS
1796	rs12560347	13	23807764	A>C	0.313	0.422	0.62 (0.46-0.84)	0.00170064	NS
1797	rs9406110	6	8237195	G>A	0.402	0.296	1.62 (1.20-2.19)	0.00170088	NS
1798	rs1428971	5	36575021	G>T	0.26	0.366	0.61 (0.44-0.84)	0.00170174	NS
1799	rs10036776	5	79509974	A>G	0.52	0.407	1.58 (1.18-2.10)	0.00170176	NS
1800	rs17042861	4	163690655	G>A	0.134	0.068	2.12 (1.34-3.36)	0.00170361	NS
1801	rs12471196	2	65882605	G>C	0.565	0.454	1.59 (1.19-2.13)	0.00170527	NS
1802	rs9406768	9	19994895	G>A	0.131	0.22	0.54 (0.36-0.81)	0.00170622	NS
1803	rs2157787	16	72928928	T>G	0.293	0.4	0.61 (0.45-0.84)	0.00171504	NS
1804	rs7703974	5	13378396	G>A	0.557	0.442	1.57 (1.18-2.08)	0.00171617	NS
1805	rs17137285	15	22862603	A>G	0.142	0.074	2.07 (1.33-3.22)	0.00171818	NS
1806	rs8061868	16	11733170	T>C	0.142	0.074	2.07 (1.33-3.22)	0.00171818	NS
1807	rs10058091	5	76922658	G>A	0.236	0.343	0.61 (0.45-0.84)	0.00171829	NS
1808	rs4241370	3	133794199	G>T	0.248	0.16	1.77 (1.24-2.52)	0.00171843	NS
1809	rs28517331	12	122020661	C>T	0.472	0.361	1.59 (1.19-2.13)	0.00171884	NS
1810	rs16949145	15	66250525	A>G	0.106	0.047	2.33 (1.39-3.89)	0.00171894	NS
1811	rs9859987	3	114730257	G>T	0.028	0.081	0.33 (0.15-0.73)	0.00171918	NS
1812	rs855360	6	9830631	G>A	0.199	0.121	1.91 (1.28-2.84)	0.00172043	NS
1813	rs6082956	20	288996	T>C	0.394	0.29	1.63 (1.20-2.21)	0.00172151	NS
1814	rs7298919	12	33308906	G>A	0.106	0.05	2.42 (1.42-4.13)	0.00172331	NS
1815	rs2392452	7	36625301	G>T	0.272	0.378	0.61 (0.44-0.84)	0.00172627	NS
1816	rs9811522	3	5879366	G>A	0.191	0.111	1.87 (1.27-2.73)	0.00172899	NS
1817	rs1351141	5	127550055	G>T	0.289	0.193	1.70 (1.22-2.36)	0.00172949	NS
1818	rs4696738	4	8045492	G>A	0.415	0.302	1.57 (1.19-2.08)	0.00173013	NS
1819	rs2431776	19	37326284	C>A	0.085	0.163	0.49 (0.31-0.80)	0.00173132	NS
1820	rs7223231	17	18811846	C>T	0.199	0.299	0.58 (0.41-0.83)	0.00173179	NS
1821	rs1887827	13	70802720	T>G	0.295	0.403	0.62 (0.45-0.84)	0.00173243	NS
1822	rs11709968	3	118643250	G>A	0.195	0.112	1.82 (1.26-2.63)	0.00173327	NS
1823	rs10798500	1	177098042	T>C	0.114	0.196	0.52 (0.34-0.80)	0.00173353	NS
1824	rs10047083	1	177104130	C>T	0.114	0.196	0.52 (0.34-0.80)	0.00173353	NS
1825	rs3779144	7	42126604	C>T	0.268	0.376	0.61 (0.45-0.84)	0.00173629	NS
1826	rs4875417	8	4802438	T>C	0.041	0.009	4.69 (1.81-12.16)	0.00173698	NS
1827	rs6125909	20	48741172	A>G	0.041	0.009	4.69 (1.81-12.16)	0.00173698	NS
1828	rs9540693	13	66826235	A>G	0.134	0.22	0.54 (0.36-0.81)	0.00174154	NS
1829	rs592069	9	110751734	T>C	0.293	0.397	0.61 (0.44-0.84)	0.00174185	NS
1830	rs2446284	6	78387280	C>T	0.012	0.052	0.22 (0.07-0.70)	0.00174311	NS
1831	rs7761239	6	78390094	C>T	0.012	0.052	0.22 (0.07-0.70)	0.00174311	NS
1832	rs4478368	5	152291650	A>G	0.289	0.194	1.71 (1.23-2.38)	0.00174398	NS
1833	rs2041262	19	45643890	T>C	0.024	0.076	0.32 (0.14-0.74)	0.00174558	NS
1834	rs11616409	13	81571690	G>A	0.266	0.175	1.74 (1.23-2.44)	0.00174658	NS
1835	rs7769019	6	33598642	A>G	0.008	0.045	0.17 (0.04-0.73)	0.00174947	NS
1836	rs2513806	8	99016188	G>A	0.102	0.181	0.50 (0.32-0.80)	0.00175186	NS
1837	rs12613050	2	53576553	G>T	0.358	0.254	1.63 (1.20-2.20)	0.00175272	NS
1838	rs8011916	14	26837799	G>A	0.463	0.354	1.60 (1.19-2.14)	0.00175294	NS
1839	rs3740350	10	84151515	C>A	0.577	0.458	1.54 (1.17-2.03)	0.00175608	NS
1840	rs11774692	8	131778235	T>C	0.268	0.175	1.71 (1.23-2.38)	0.00175879	NS
1841	rs1264475	8	102433440	G>T	0.252	0.162	1.74 (1.24-2.46)	0.00175948	NS
1842	rs7714420	5	74340327	A>C	0.309	0.215	1.72 (1.23-2.40)	0.00176238	NS
1843	rs11219399	11	123868425	C>T	0.264	0.368	0.60 (0.44-0.84)	0.00176251	NS
1844	rs11948854	5	141564948	G>A	0.146	0.237	0.55 (0.38-0.82)	0.00176267	NS
1845	rs11614630	12	17520372	G>A	0.041	0.009	4.68 (1.80-12.13)	0.00176418	NS
1846	rs10090419	8	124028631	A>G	0.179	0.101	1.88 (1.28-2.78)	0.0017664	NS
1847	rs2120640	15	86615378	G>A	0.118	0.201	0.53 (0.34-0.81)	0.00176784	NS
1848	rs1557020	1	81739593	T>C	0.028	0.081	0.33 (0.15-0.74)	0.00176806	NS
1849	rs6962288	7	46027518	G>A	0.073	0.028	2.91 (1.52-5.57)	0.00176811	NS
1850	rs16856033	2	217273062	C>T	0.089	0.168	0.50 (0.31-0.80)	0.00176911	NS
1851	rs4659870	1	238535530	C>T	0.159	0.087	1.99 (1.31-3.04)	0.00177042	NS
1852	rs10139978	14	70880373	G>T	0.159	0.087	1.99 (1.31-3.04)	0.00177042	NS
1853	rs9354336	6	66609594	T>C	0.488	0.377	1.59 (1.19-2.12)	0.00177418	NS
1854	rs12003567	9	9161679	C>T	0.207	0.123	1.80 (1.25-2.58)	0.00177552	NS
1855	rs7846974	9	74944870	C>T	0.366	0.483	0.64 (0.48-0.85)	0.00177763	NS
1856	rs2076216	1	12836442	G>A	0.093	0.041	2.51 (1.43-4.40)	0.00177794	NS
1857	rs6057051	20	9940584	G>A	0.179	0.279	0.59 (0.42-0.83)	0.00177933	NS
1858	rs1944465	11	121890280	G>A	0.394	0.289	1.62 (1.20-2.18)	0.00178048	NS
1859	rs7648972	3	142954515	A>G	0.341	0.453	0.63 (0.47-0.85)	0.00178433	NS
1860	rs1681743	10	118565501	C>T	0.049	0.109	0.40 (0.21-0.75)	0.00178499	NS
1861	rs7078049	10	111321939	A>G	0.354	0.466	0.63 (0.47-0.85)	0.00178828	NS
1862	rs11136174	8	47294183	A>G	0.382	0.277	1.62 (1.20-2.19)	0.00178898	NS
1863	rs893945	2	164394511	G>A	0.037	0.091	0.36 (0.18-0.74)	0.00179054	NS
1864	rs2704358	2	164402710	T>C	0.037	0.091	0.36 (0.18-0.74)	0.00179054	NS
1865	rs4594412	2	6553800	T>C	0.557	0.446	1.58 (1.18-2.12)	0.00179124	NS
1866	rs7322304	13	74329550	C>T	0.073	0.145	0.46 (0.28-0.78)	0.00179441	NS
1867	rs4713165	6	11074302	C>T	0.223	0.328	0.60 (0.43-0.84)	0.00179619	NS
1868	rs10924902	1	236431782	A>G	0.325	0.436	0.63 (0.47-0.85)	0.00179762	NS
1869	rs6464327	7	153045913	G>T	0.203	0.122	1.83 (1.26-2.67)	0.00179866	NS
1870	rs11685550	2	26013180	A>G	0.256	0.166	1.73 (1.23-2.44)	0.00179877	NS
1871	rs17096508	1	75702674	G>A	0.028	0.082	0.34 (0.16-0.74)	0.00179991	NS
1872	rs10893114	11	123830041	G>A	0.272	0.376	0.61 (0.44-0.84)	0.00180131	NS
1873	rs7769535	6	108412760	T>C	0.195	0.291	0.58 (0.41-0.83)	0.00180296	NS
1874	rs10497126	2	153997058	C>T	0.033	0.087	0.35 (0.16-0.74)	0.00180557	NS
1875	rs4643108	11	110843688	A>G	0.02	0.068	0.29 (0.12-0.73)	0.00180602	NS
1876	rs10744310	12	127930683	A>G	0.272	0.181	1.72 (1.23-2.42)	0.00180606	NS
1877	rs11078588	17	5713820	C>T	0.354	0.463	0.62 (0.46-0.84)	0.00180631	NS
1878	rs1868842	8	58443908	T>G	0.35	0.459	0.62 (0.46-0.84)	0.00180684	NS
1879	rs1937984	10	84152990	G>A	0.402	0.522	0.65 (0.50-0.86)	0.0018074	NS
1880	rs2834083	21	34436973	A>G	0.187	0.278	0.56 (0.39-0.82)	0.00180881	NS
1881	rs6047064	20	20800656	A>G	0.276	0.183	1.71 (1.22-2.38)	0.00181033	NS
1882	rs2952238	8	10095328	G>A	0.065	0.134	0.45 (0.26-0.78)	0.00181266	NS
1883	rs9878237	3	141969035	A>T	0.52	0.412	1.60 (1.19-2.16)	0.00181318	NS
1884	rs1297787	14	90973750	C>T	0.126	0.211	0.53 (0.35-0.81)	0.00181876	NS
1885	rs12639288	3	167661136	G>A	0.085	0.036	2.66 (1.47-4.83)	0.00181961	NS
1886	rs7826312	8	32400115	T>C	0.26	0.168	1.71 (1.23-2.39)	0.00181976	NS
1887	rs9356265	6	165173588	C>T	0.402	0.516	0.64 (0.48-0.85)	0.00182126	NS
1888	rs10185339	2	15944021	C>T	0.228	0.328	0.59 (0.42-0.83)	0.00182237	NS
1889	rs10189588	2	15945827	C>T	0.228	0.328	0.59 (0.42-0.83)	0.00182237	NS
1890	rs1393561	3	131408111	G>T	0.431	0.323	1.59 (1.19-2.14)	0.00182314	NS
1891	rs11838318	12	68271904	T>C	0.492	0.382	1.59 (1.19-2.13)	0.00182373	NS
1892	rs6969619	7	51748811	T>C	0.386	0.282	1.63 (1.20-2.20)	0.00182428	NS
1893	rs10438386	15	80527562	A>G	0.371	0.485	0.62 (0.46-0.84)	0.00182435	NS
1894	rs6013926	20	52828158	G>T	0.301	0.204	1.68 (1.22-2.32)	0.00182444	NS
1895	rs2477765	10	3260462	C>T	0.431	0.324	1.61 (1.19-2.16)	0.00182485	NS
1896	rs7121232	11	110908587	A>C	0.057	0.123	0.43 (0.24-0.77)	0.00182486	NS
1897	rs2216060	16	49719913	C>T	0.061	0.127	0.44 (0.25-0.77)	0.00182516	NS
1898	rs2836737	21	40265938	T>C	0.313	0.418	0.61 (0.45-0.84)	0.00182756	NS
1899	kgp9451377	10	43732236	A>G	0.081	0.157	0.49 (0.30-0.80)	0.00182793	NS
1900	rs12402371	1	166147182	T>C	0.463	0.354	1.59 (1.19-2.13)	0.00182916	NS
1901	rs10090902	8	73914940	A>T	0.183	0.282	0.59 (0.42-0.83)	0.00182919	NS
1902	rs10863286	1	217174535	T>C	0.061	0.13	0.45 (0.26-0.78)	0.00183103	NS
1903	rs1397	13	76457864	G>C	0.331	0.231	1.67 (1.21-2.30)	0.00183521	NS
1904	rs36183	3	134645401	A>G	0.537	0.421	1.55 (1.18-2.06)	0.00183636	NS
1905	rs7281089	21	44874692	G>A	0.167	0.095	1.99 (1.30-3.05)	0.00183692	NS
1906	kgp3825336	2	637717	G>A	0.439	0.33	1.59 (1.19-2.13)	0.00183852	NS
1907	rs895377	5	58050530	C>T	0.341	0.242	1.65 (1.21-2.27)	0.00184049	NS
1908	rs10931342	2	153721867	C>T	0.581	0.466	1.56 (1.18-2.07)	0.00184264	NS
1909	rs2855794	11	128734424	C>T	0.179	0.104	1.93 (1.29-2.91)	0.00184303	NS
1910	rs1514762	9	120606871	C>T	0.276	0.186	1.74 (1.23-2.46)	0.00184382	NS
1911	rs10513311	9	120608720	C>A	0.276	0.186	1.74 (1.23-2.46)	0.00184382	NS
1912	rs621560	15	42437711	A>G	0.34	0.24	1.66 (1.21-2.27)	0.00184419	NS
1913	rs2514405	11	103317832	G>T	0.266	0.372	0.61 (0.44-0.84)	0.00184538	NS
1914	rs2269811	7	91509551	T>C	0.419	0.31	1.59 (1.19-2.14)	0.00184573	NS
1915	rs455527	16	89644001	A>G	0.423	0.316	1.60 (1.19-2.15)	0.00184663	NS
1916	rs5997872	22	31491332	C>T	0.134	0.069	2.13 (1.34-3.39)	0.0018471	NS
1917	rs11610491	12	115461062	A>G	0.199	0.116	1.80 (1.25-2.59)	0.00184792	NS
1918	rs686693	18	8357234	T>C	0.329	0.231	1.67 (1.21-2.30)	0.00184941	NS
1919	rs1398200	4	43350370	C>A	0.26	0.171	1.75 (1.24-2.48)	0.00185077	NS
1920	rs249219	5	79858271	G>A	0.13	0.065	2.11 (1.33-3.34)	0.00185095	NS
1921	rs17755786	3	114940210	C>T	0.037	0.093	0.37 (0.18-0.75)	0.00185132	NS
1922	rs6868555	5	76919925	C>A	0.236	0.343	0.61 (0.45-0.84)	0.00185336	NS
1923	rs1316366	12	94957027	T>C	0.341	0.453	0.63 (0.47-0.85)	0.00185393	NS
1924	rs10107605	8	73942357	A>C	0.073	0.146	0.47 (0.28-0.79)	0.00185836	NS
1925	kgp7521259	15	78987686	T>C	0.313	0.422	0.62 (0.46-0.85)	0.00185899	NS
1926	rs17189067	18	24039154	A>C	0.313	0.422	0.62 (0.46-0.85)	0.00185899	NS
1927	rs704187	12	22011673	A>G	0.37	0.266	1.62 (1.20-2.19)	0.00185911	NS
1928	rs7603462	2	99847890	G>A	0.232	0.144	1.75 (1.24-2.48)	0.00186125	NS
1929	rs17239219	4	62835607	C>T	0.187	0.11	1.89 (1.28-2.81)	0.00186147	NS
1930	rs2028377	14	75010561	C>T	0.106	0.049	2.34 (1.39-3.94)	0.00186286	NS
1931	rs16945174	17	59436251	G>A	0.142	0.075	2.07 (1.32-3.24)	0.0018629	NS
1932	rs3812828	12	133090791	G>A	0.272	0.38	0.62 (0.45-0.84)	0.00186525	NS
1933	rs9550406	13	29440221	T>G	0.167	0.093	1.94 (1.29-2.91)	0.00186572	NS
1934	rs176294	14	29036737	C>T	0.228	0.33	0.60 (0.43-0.84)	0.00186576	NS
1935	rs26951	5	59759657	G>A	0.203	0.3	0.58 (0.41-0.83)	0.00186669	NS
1936	rs1858713	8	17375168	A>C	0.329	0.441	0.63 (0.47-0.85)	0.0018692	NS
1937	rs16879552	8	32411216	T>C	0.451	0.341	1.58 (1.18-2.11)	0.00186954	NS
1938	rs1915413	8	19108021	C>T	0.484	0.373	1.58 (1.18-2.10)	0.00186978	NS
1939	rs12433428	14	56885925	A>G	0.431	0.321	1.58 (1.19-2.11)	0.00187079	NS
1940	rs1943687	11	84467936	T>G	0.329	0.438	0.62 (0.46-0.84)	0.00187211	NS
1941	rs7863215	9	86149786	A>G	0.15	0.243	0.57 (0.39-0.82)	0.00187258	NS
1942	rs484571	18	60617894	G>T	0.317	0.427	0.63 (0.46-0.85)	0.00187295	NS
1943	rs6790891	3	71959310	T>C	0.183	0.106	1.90 (1.28-2.83)	0.00187409	NS
1944	rs12636756	3	71961277	G>A	0.183	0.106	1.90 (1.28-2.83)	0.00187409	NS
1945	rs3994560	9	100038067	C>T	0.423	0.315	1.59 (1.19-2.14)	0.00187459	NS
1946	rs2649102	8	118241220	C>T	0.264	0.174	1.73 (1.23-2.43)	0.00187554	NS
1947	rs10749145	10	115551895	A>G	0.451	0.345	1.61 (1.19-2.17)	0.00187622	NS
1948	rs1747111	13	45634138	A>G	0.106	0.046	2.26 (1.37-3.72)	0.00187729	NS
1949	rs530050	11	107555937	G>T	0.183	0.28	0.58 (0.41-0.83)	0.00187807	NS
1950	rs3807676	7	77802070	T>G	0.049	0.11	0.41 (0.22-0.76)	0.00187927	NS
1951	rs2779514	13	30579333	T>C	0.244	0.343	0.59 (0.42-0.83)	0.00187943	NS
1952	rs6864981	5	76928202	A>G	0.228	0.333	0.61 (0.44-0.84)	0.00187955	NS
1953	rs903540	1	4284659	G>A	0.154	0.244	0.56 (0.38-0.82)	0.00188576	NS
1954	rs12772404	10	56907304	T>C	0.378	0.27	1.58 (1.19-2.12)	0.00188773	NS
1955	rs4783132	16	85166890	G>T	0.122	0.059	2.17 (1.35-3.50)	0.00188895	NS
1956	rs11653025	17	32319434	C>T	0.529	0.416	1.57 (1.18-2.09)	0.00189064	NS
1957	rs11167487	5	149301335	T>C	0.346	0.245	1.64 (1.20-2.24)	0.00189102	NS
1958	rs4935325	10	54240004	T>C	0.081	0.154	0.48 (0.29-0.79)	0.00189241	NS
1959	kgp5807067	1	17711391	G>A	0.215	0.133	1.82 (1.26-2.65)	0.00189505	NS
1960	rs760114	19	45464963	C>T	0.024	0.073	0.31 (0.13-0.73)	0.00189506	NS
1961	rs9193	19	45496303	C>T	0.024	0.073	0.31 (0.13-0.73)	0.00189506	NS
1962	rs7674760	4	183476247	G>A	0.411	0.304	1.60 (1.19-2.16)	0.00189599	NS
1963	rs6802319	3	102317512	C>T	0.004	0.036	0.11 (0.02-0.83)	0.0018972	NS
1964	rs2745359	6	127381956	A>G	0.004	0.036	0.11 (0.02-0.83)	0.0018972	NS
1965	rs4846528	1	216727323	C>T	0.39	0.285	1.61 (1.19-2.16)	0.00189761	NS
1966	rs4685039	3	13866499	A>G	0.386	0.495	0.63 (0.47-0.85)	0.00189827	NS
1967	rs2238585	19	962161	C>T	0.581	0.472	1.59 (1.18-2.14)	0.00189862	NS
1968	rs548142	11	103315520	G>A	0.268	0.373	0.61 (0.44-0.84)	0.00190081	NS
1969	rs6742713	2	80741406	G>A	0.268	0.177	1.72 (1.23-2.41)	0.00190248	NS
1970	kgp4733443	4	123314132	G>T	0.268	0.372	0.61 (0.44-0.84)	0.00190425	NS
1971	kgp8396191	4	123337373	C>A	0.268	0.372	0.61 (0.44-0.84)	0.00190425	NS
1972	rs702341	6	147885803	C>T	0.203	0.303	0.59 (0.42-0.84)	0.00190502	NS
1973	rs13087864	3	76494066	A>G	0.357	0.47	0.64 (0.48-0.85)	0.00190609	NS
1974	rs4635643	3	73010544	C>T	0.11	0.051	2.27 (1.37-3.77)	0.00190627	NS
1975	rs17153617	10	43888193	G>A	0.012	0.053	0.23 (0.07-0.73)	0.00190697	NS
1976	rs2537662	10	59719339	T>C	0.37	0.483	0.64 (0.48-0.85)	0.00190759	NS
1977	rs7559945	2	53613744	G>A	0.358	0.255	1.62 (1.20-2.20)	0.00190768	NS
1978	rs12455601	18	3567788	A>G	0.394	0.288	1.60 (1.19-2.15)	0.0019077	NS
1979	rs2142422	21	21769138	G>A	0.394	0.288	1.60 (1.19-2.15)	0.0019077	NS
1980	rs7754926	6	29269066	A>G	0.134	0.07	2.12 (1.34-3.38)	0.00191093	NS
1981	rs4594993	6	29270498	A>G	0.134	0.07	2.12 (1.34-3.38)	0.00191093	NS
1982	rs12697870	5	76930292	T>C	0.228	0.333	0.61 (0.44-0.84)	0.00191133	NS
1983	rs9993738	4	122176770	T>C	0.341	0.241	1.64 (1.20-2.23)	0.00191273	NS
1984	rs4770390	13	23686294	G>A	0.28	0.185	1.68 (1.22-2.32)	0.00191346	NS
1985	rs176292	14	29037143	A>C	0.228	0.33	0.60 (0.43-0.84)	0.00191408	NS
1986	rs6455984	6	165419809	A>G	0.533	0.418	1.55 (1.17-2.05)	0.00191468	NS
1987	rs697467	6	166379282	G>T	0.207	0.124	1.80 (1.25-2.59)	0.00191638	NS
1988	rs4927995	3	54275323	T>C	0.167	0.262	0.58 (0.40-0.83)	0.00191872	NS
1989	rs765809	13	48527310	T>C	0.314	0.214	1.66 (1.21-2.27)	0.00191946	NS
1990	rs16906853	12	30980440	C>T	0.089	0.167	0.50 (0.31-0.80)	0.00191995	NS
1991	rs9588044	13	110609616	A>G	0.016	0.06	0.26 (0.09-0.73)	0.00191995	NS
1992	rs1264461	8	102447003	C>A	0.256	0.166	1.72 (1.23-2.42)	0.00192067	NS
1993	rs4905879	14	100124648	T>C	0.394	0.291	1.62 (1.20-2.21)	0.00192215	NS
1994	rs2278038	16	83941821	G>A	0.085	0.162	0.50 (0.31-0.80)	0.00192235	NS
1995	rs3750901	10	115535599	A>G	0.402	0.299	1.62 (1.19-2.19)	0.00192282	NS
1996	rs2162549	15	80515986	A>G	0.382	0.277	1.60 (1.19-2.16)	0.00192384	NS
1997	rs6893541	5	97881006	T>G	0.276	0.183	1.69 (1.22-2.36)	0.00192397	NS
1998	rs3860804	5	97881266	G>T	0.276	0.183	1.69 (1.22-2.36)	0.00192397	NS
1999	rs12255052	10	131033925	A>G	0.272	0.181	1.71 (1.22-2.40)	0.00192459	NS
[truncated: 40,448 more rows]
